# Supplementary material for: A composite strategy of genome-wide association study and copy number variation analysis for carcass traits in a Duroc pig population
Source: BMC Genomics. 2022 Aug 13;23:590. doi: 10.1186/s12864-022-08804-1 (PMC9375371; doi:10.1186/s12864-022-08804-1)
Supplement: Supplementary file 1 — Additional file 1: Table S1. Description of 695 CNVRs detected in the porcine genome. [file 12864_2022_8804_MOESM1_ESM.xlsx]

## Sheet: Sheet1
Table S1. Description of 695 CNVRs detected in the porcine genome.
CNVR_ID	Chromosome	Start	End	Type	Length (bp)
CNVR_1	1	437279	2292374	Mixed	1855095
CNVR_2	1	2443530	2535265	Gain	91735
CNVR_3	1	3287812	3559672	Loss	271860
CNVR_4	1	6801744	6938746	Loss	137002
CNVR_5	1	7390708	7423138	Mixed	32430
CNVR_6	1	7722553	7985098	Mixed	262545
CNVR_7	1	14767132	14895887	Loss	128755
CNVR_8	1	18365371	18453112	Loss	87741
CNVR_9	1	19401485	19542020	Gain	140535
CNVR_10	1	20937207	21112729	Loss	175522
CNVR_11	1	22995675	23924870	Loss	929195
CNVR_12	1	26727656	26823253	Gain	95597
CNVR_13	1	31884853	31995475	Loss	110622
CNVR_14	1	35775772	35899320	Loss	123548
CNVR_15	1	42044006	42241032	Gain	197026
CNVR_16	1	48193514	48948723	Gain	755209
CNVR_17	1	57069421	57170668	Gain	101247
CNVR_18	1	69015932	69083301	Gain	67369
CNVR_19	1	77557668	77673521	Gain	115853
CNVR_20	1	89012139	89380713	Gain	368574
CNVR_21	1	98291084	98641559	Mixed	350475
CNVR_22	1	139636710	139712773	Gain	76063
CNVR_23	1	143441680	143655123	Gain	213443
CNVR_24	1	145680667	145798849	Loss	118182
CNVR_25	1	147473965	147569477	Gain	95512
CNVR_26	1	154951672	155129906	Loss	178234
CNVR_27	1	175130260	175349136	Mixed	218876
CNVR_28	1	185319425	185436305	Gain	116880
CNVR_29	1	215295091	215847916	Loss	552825
CNVR_30	1	224826959	225220018	Loss	393059
CNVR_31	1	232382826	232463236	Gain	80410
CNVR_32	1	236449371	236654909	Loss	205538
CNVR_33	1	252896372	253512488	Loss	616116
CNVR_34	1	260498621	260533608	Gain	34987
CNVR_35	1	260618902	260733659	Loss	114757
CNVR_36	1	260869133	260944137	Mixed	75004
CNVR_37	1	261110838	261196617	Loss	85779
CNVR_38	1	261753476	261846119	Loss	92643
CNVR_39	1	262904949	263049530	Mixed	144581
CNVR_40	1	264575160	264761400	Loss	186240
CNVR_41	1	265589332	265601137	Gain	11805
CNVR_42	1	267047373	267104265	Loss	56892
CNVR_43	1	267645722	267768364	Gain	122642
CNVR_44	1	268246270	268617556	Loss	371286
CNVR_45	1	268783412	269007079	Loss	223667
CNVR_46	1	269527781	269822558	Loss	294777
CNVR_47	1	270413118	270492246	Gain	79128
CNVR_48	1	270888682	271157848	Mixed	269166
CNVR_49	1	272462838	273746568	Mixed	1283730
CNVR_50	2	90567	2407984	Mixed	2317417
CNVR_51	2	2591046	2984595	Mixed	393549
CNVR_52	2	3094575	3195267	Loss	100692
CNVR_53	2	3235504	3946741	Mixed	711237
CNVR_54	2	6375850	6511747	Gain	135897
CNVR_55	2	6614552	7143618	Mixed	529066
CNVR_56	2	7266258	7394804	Mixed	128546
CNVR_57	2	8936150	9435996	Mixed	499846
CNVR_58	2	10099016	10135131	Loss	36115
CNVR_59	2	10584163	11057550	Mixed	473387
CNVR_60	2	12776098	13042380	Loss	266282
CNVR_61	2	13179581	13294789	Loss	115208
CNVR_62	2	13307467	13371349	Gain	63882
CNVR_63	2	14866489	14910923	Loss	44434
CNVR_64	2	16426022	16550409	Loss	124387
CNVR_65	2	20563683	21237316	Loss	673633
CNVR_66	2	22300642	22890355	Loss	589713
CNVR_67	2	22941682	22989364	Gain	47682
CNVR_68	2	36040992	36143067	Gain	102075
CNVR_69	2	49231916	49471635	Loss	239719
CNVR_70	2	52954740	57207850	Gain	4253110
CNVR_71	2	76013400	76535013	Mixed	521613
CNVR_72	2	76905754	77301580	Loss	395826
CNVR_73	2	82704478	83072216	Loss	367738
CNVR_74	2	96652512	96805002	Gain	152490
CNVR_75	2	97649367	97761885	Loss	112518
CNVR_76	2	99059798	99356152	Gain	296354
CNVR_77	2	102231770	102528479	Loss	296709
CNVR_78	2	103243085	103350665	Loss	107580
CNVR_79	2	104789636	104894181	Loss	104545
CNVR_80	2	105908671	106135493	Gain	226822
CNVR_81	2	107039074	107190210	Gain	151136
CNVR_82	2	113594771	113705852	Gain	111081
CNVR_83	2	114368659	114542328	Gain	173669
CNVR_84	2	118026623	118058611	Gain	31988
CNVR_85	2	125428159	125512462	Gain	84303
CNVR_86	2	131877157	131966594	Mixed	89437
CNVR_87	2	133101609	133266362	Gain	164753
CNVR_88	2	133405406	134215621	Mixed	810215
CNVR_89	2	135551879	135647128	Loss	95249
CNVR_90	2	136088811	136232960	Gain	144149
CNVR_91	2	136324736	136666645	Loss	341909
CNVR_92	2	136932945	137106145	Loss	173200
CNVR_93	2	141217921	141640835	Mixed	422914
CNVR_94	2	141877566	142057759	Loss	180193
CNVR_95	2	143485661	143614039	Loss	128378
CNVR_96	2	146807890	146910430	Gain	102540
CNVR_97	2	150411745	150741751	Mixed	330006
CNVR_98	2	150838486	151385319	Loss	546833
CNVR_99	3	162027	2026411	Mixed	1864384
CNVR_100	3	2330216	2368171	Gain	37955
CNVR_101	3	2457661	3480462	Mixed	1022801
CNVR_102	3	3934571	4106579	Mixed	172008
CNVR_103	3	5934183	6150809	Loss	216626
CNVR_104	3	9822900	10104448	Mixed	281548
CNVR_105	3	10535484	10569566	Gain	34082
CNVR_106	3	11678746	11821221	Loss	142475
CNVR_107	3	12767887	12809032	Loss	41145
CNVR_108	3	13938747	14308331	Loss	369584
CNVR_109	3	14480866	14568693	Mixed	87827
CNVR_110	3	15452841	15490042	Loss	37201
CNVR_111	3	16445045	16667913	Gain	222868
CNVR_112	3	16767106	17187989	Mixed	420883
CNVR_113	3	19634957	19657427	Loss	22470
CNVR_114	3	28388183	28436084	Loss	47901
CNVR_115	3	29761245	29824247	Loss	63002
CNVR_116	3	65686642	66748446	Mixed	1061804
CNVR_117	3	69635251	69835299	Mixed	200048
CNVR_118	3	70206783	70405384	Loss	198601
CNVR_119	3	71228832	71298410	Loss	69578
CNVR_120	3	73595394	73776803	Loss	181409
CNVR_121	3	77195327	77386905	Loss	191578
CNVR_122	3	86239664	86396690	Loss	157026
CNVR_123	3	93131593	93365422	Mixed	233829
CNVR_124	3	97201560	97503886	Mixed	302326
CNVR_125	3	104211165	104377660	Gain	166495
CNVR_126	3	104979920	105033562	Gain	53642
CNVR_127	3	105682329	105756806	Gain	74477
CNVR_128	3	106875627	107604320	Loss	728693
CNVR_129	3	108605702	108671288	Gain	65586
CNVR_130	3	109477522	109530877	Gain	53355
CNVR_131	3	111767832	112007935	Loss	240103
CNVR_132	3	113398479	113571643	Loss	173164
CNVR_133	3	113927581	113996889	Loss	69308
CNVR_134	3	117594703	117672826	Loss	78123
CNVR_135	3	118774295	118832987	Loss	58692
CNVR_136	3	120810766	120891105	Loss	80339
CNVR_137	3	126778493	126898867	Loss	120374
CNVR_138	3	127557899	127641406	Gain	83507
CNVR_139	3	129192303	129258963	Gain	66660
CNVR_140	4	258866	415271	Mixed	156405
CNVR_141	4	884022	2188011	Mixed	1303989
CNVR_142	4	3149505	4034399	Mixed	884894
CNVR_143	4	6161961	6351785	Mixed	189824
CNVR_144	4	6924861	7043549	Loss	118688
CNVR_145	4	7610769	7647347	Gain	36578
CNVR_146	4	9354508	9501109	Gain	146601
CNVR_147	4	10493687	10598994	Loss	105307
CNVR_148	4	11878242	11976171	Loss	97929
CNVR_149	4	13793309	14019439	Mixed	226130
CNVR_150	4	14231648	14357859	Gain	126211
CNVR_151	4	15639447	15671825	Loss	32378
CNVR_152	4	16944824	17162722	Loss	217898
CNVR_153	4	18913127	19135217	Gain	222090
CNVR_154	4	24382407	24799910	Mixed	417503
CNVR_155	4	27288850	27592859	Gain	304009
CNVR_156	4	34239939	34312622	Loss	72683
CNVR_157	4	37835899	37937829	Loss	101930
CNVR_158	4	38650868	38775246	Loss	124378
CNVR_159	4	46295407	46792408	Loss	497001
CNVR_160	4	51917041	52024266	Loss	107225
CNVR_161	4	60488508	61441376	Gain	952868
CNVR_162	4	67774624	68212418	Loss	437794
CNVR_163	4	75331988	75387149	Mixed	55161
CNVR_164	4	77764208	78070777	Mixed	306569
CNVR_165	4	78247326	78305530	Loss	58204
CNVR_166	4	82661799	83194885	Gain	533086
CNVR_167	4	86335709	86507498	Gain	171789
CNVR_168	4	93282977	93440441	Mixed	157464
CNVR_169	4	93879721	93964070	Gain	84349
CNVR_170	4	94242003	94810082	Mixed	568079
CNVR_171	4	95873242	96007274	Loss	134032
CNVR_172	4	97620283	98029372	Loss	409089
CNVR_173	4	98282798	98801567	Loss	518769
CNVR_174	4	102685992	102832112	Gain	146120
CNVR_175	4	106037400	106164873	Gain	127473
CNVR_176	4	107708490	107746068	Loss	37578
CNVR_177	4	108375374	108439139	Gain	63765
CNVR_178	4	109664652	109681421	Mixed	16769
CNVR_179	4	110210917	110296912	Loss	85995
CNVR_180	4	112208693	112234890	Gain	26197
CNVR_181	4	113488660	113551978	Gain	63318
CNVR_182	4	114559626	114604138	Gain	44512
CNVR_183	4	115830589	116227832	Mixed	397243
CNVR_184	4	117236028	117343111	Loss	107083
CNVR_185	4	122310782	122418721	Mixed	107939
CNVR_186	4	123482449	123524112	Gain	41663
CNVR_187	4	123663776	123825220	Loss	161444
CNVR_188	4	127128614	127162411	Gain	33797
CNVR_189	4	129762092	129891923	Loss	129831
CNVR_190	5	222125	1460083	Mixed	1237958
CNVR_191	5	2249879	2281918	Loss	32039
CNVR_192	5	2494251	2811761	Mixed	317510
CNVR_193	5	3201325	3841912	Mixed	640587
CNVR_194	5	4252365	4477126	Mixed	224761
CNVR_195	5	4528462	5776034	Mixed	1247572
CNVR_196	5	5996798	6068020	Gain	71222
CNVR_197	5	7816569	8024660	Loss	208091
CNVR_198	5	8342317	8713166	Mixed	370849
CNVR_199	5	9235720	9290603	Loss	54883
CNVR_200	5	9364559	9518871	Mixed	154312
CNVR_201	5	10137304	10262507	Loss	125203
CNVR_202	5	10633794	10702671	Gain	68877
CNVR_203	5	11254843	11343342	Loss	88499
CNVR_204	5	12769662	12863532	Loss	93870
CNVR_205	5	16314194	16370439	Loss	56245
CNVR_206	5	16972831	17110306	Loss	137475
CNVR_207	5	18312124	18870573	Mixed	558449
CNVR_208	5	21293188	21768540	Loss	475352
CNVR_209	5	45329380	45613387	Loss	284007
CNVR_210	5	61137599	61317322	Loss	179723
CNVR_211	5	62806869	62913353	Gain	106484
CNVR_212	5	63787481	64458916	Mixed	671435
CNVR_213	5	70175272	70225253	Loss	49981
CNVR_214	5	78209926	78381510	Mixed	171584
CNVR_215	5	90118573	90194559	Gain	75986
CNVR_216	5	94216956	94264923	Gain	47967
CNVR_217	5	99674382	99882649	Gain	208267
CNVR_218	5	100738617	100788092	Loss	49475
CNVR_219	6	51842	1347980	Mixed	1296138
CNVR_220	6	2430990	3738101	Gain	1307111
CNVR_221	6	6688218	6772935	Loss	84717
CNVR_222	6	8252860	8393964	Loss	141104
CNVR_223	6	12875990	12914707	Gain	38717
CNVR_224	6	13837643	13967346	Gain	129703
CNVR_225	6	14828623	14863001	Loss	34378
CNVR_226	6	15393443	15696875	Loss	303432
CNVR_227	6	16981769	17021236	Gain	39467
CNVR_228	6	19360377	19588575	Gain	228198
CNVR_229	6	40132014	40261946	Gain	129932
CNVR_230	6	40636890	40694805	Gain	57915
CNVR_231	6	46214931	46296079	Loss	81148
CNVR_232	6	47990340	48184287	Loss	193947
CNVR_233	6	49382024	49817645	Loss	435621
CNVR_234	6	52533145	52843560	Loss	310415
CNVR_235	6	54054875	54262695	Mixed	207820
CNVR_236	6	54530101	54827092	Loss	296991
CNVR_237	6	60839981	61124257	Loss	284276
CNVR_238	6	63470629	63718540	Loss	247911
CNVR_239	6	64268261	65189989	Mixed	921728
CNVR_240	6	65350175	66365094	Mixed	1014919
CNVR_241	6	66986351	67379563	Mixed	393212
CNVR_242	6	70293119	70891572	Loss	598453
CNVR_243	6	71539858	71667530	Loss	127672
CNVR_244	6	71826762	71914594	Loss	87832
CNVR_245	6	72055650	72188519	Gain	132869
CNVR_246	6	74451218	74523928	Gain	72710
CNVR_247	6	76175760	76307933	Gain	132173
CNVR_248	6	78289048	78368681	Loss	79633
CNVR_249	6	84118086	84277696	Gain	159610
CNVR_250	6	85718341	85886477	Gain	168136
CNVR_251	6	92797244	93055408	Gain	258164
CNVR_252	6	118880845	119223012	Loss	342167
CNVR_253	6	127880374	128165481	Loss	285107
CNVR_254	6	134186379	134420659	Loss	234280
CNVR_255	6	135593180	135686660	Gain	93480
CNVR_256	6	137557763	137778692	Gain	220929
CNVR_257	6	142358005	143256333	Mixed	898328
CNVR_258	6	145459066	145620952	Loss	161886
CNVR_259	6	147618349	147726599	Loss	108250
CNVR_260	6	148883803	149389300	Loss	505497
CNVR_261	6	150690481	150818450	Loss	127969
CNVR_262	6	152121992	152226162	Gain	104170
CNVR_263	6	152368013	152511792	Loss	143779
CNVR_264	6	152846677	152870747	Loss	24070
CNVR_265	6	156555399	156678392	Gain	122993
CNVR_266	6	157518368	157593364	Mixed	74996
CNVR_267	6	158206702	158484025	Loss	277323
CNVR_268	6	158725908	158835023	Gain	109115
CNVR_269	6	162577088	162621054	Loss	43966
CNVR_270	6	164878207	165271492	Mixed	393285
CNVR_271	6	166335752	166688029	Mixed	352277
CNVR_272	6	168655173	168736581	Gain	81408
CNVR_273	7	572879	730808	Loss	157929
CNVR_274	7	870197	1072184	Mixed	201987
CNVR_275	7	1383007	1479823	Gain	96816
CNVR_276	7	3422988	3491343	Mixed	68355
CNVR_277	7	4519759	4645765	Loss	126006
CNVR_278	7	5203033	5390198	Gain	187165
CNVR_279	7	18721587	19010124	Loss	288537
CNVR_280	7	21294230	21385114	Loss	90884
CNVR_281	7	22008244	22184943	Loss	176699
CNVR_282	7	24296032	24479351	Loss	183319
CNVR_283	7	25205405	25258968	Gain	53563
CNVR_284	7	27386432	27809797	Loss	423365
CNVR_285	7	29685247	30265671	Mixed	580424
CNVR_286	7	32627636	32792755	Gain	165119
CNVR_287	7	33332688	33546017	Loss	213329
CNVR_288	7	34502131	34772625	Gain	270494
CNVR_289	7	35335003	35411077	Gain	76074
CNVR_290	7	35945536	36035130	Gain	89594
CNVR_291	7	39222980	39383743	Gain	160763
CNVR_292	7	43839663	44057225	Gain	217562
CNVR_293	7	45828581	45959499	Gain	130918
CNVR_294	7	46081552	46124358	Loss	42806
CNVR_295	7	47918831	47983938	Loss	65107
CNVR_296	7	49252573	49605657	Gain	353084
CNVR_297	7	50429945	51328974	Loss	899029
CNVR_298	7	53498685	53527164	Mixed	28479
CNVR_299	7	54919473	54987917	Loss	68444
CNVR_300	7	65277773	65356760	Loss	78987
CNVR_301	7	75551904	76020229	Loss	468325
CNVR_302	7	78784489	78864968	Gain	80479
CNVR_303	7	87906464	88213056	Loss	306592
CNVR_304	7	89023136	89796742	Loss	773606
CNVR_305	7	96660861	96806775	Loss	145914
CNVR_306	7	97048514	97126583	Loss	78069
CNVR_307	7	97394296	97680355	Loss	286059
CNVR_308	7	98089286	98469335	Loss	380049
CNVR_309	7	108750676	108839186	Loss	88510
CNVR_310	7	111773863	111836845	Gain	62982
CNVR_311	7	112286169	112345558	Gain	59389
CNVR_312	7	112784720	113028050	Gain	243330
CNVR_313	7	114082132	114310586	Mixed	228454
CNVR_314	7	114390092	114585094	Mixed	195002
CNVR_315	7	115040923	115633119	Mixed	592196
CNVR_316	7	120503952	120693747	Gain	189795
CNVR_317	7	121074323	121152195	Gain	77872
CNVR_318	7	121439147	121534133	Gain	94986
CNVR_319	7	121644042	121679393	Gain	35351
CNVR_320	8	75256	1283621	Mixed	1208365
CNVR_321	8	1876229	3858083	Mixed	1981854
CNVR_322	8	4515379	4633971	Gain	118592
CNVR_323	8	5421566	5492965	Gain	71399
CNVR_324	8	6164113	6196333	Gain	32220
CNVR_325	8	7107413	7154884	Gain	47471
CNVR_326	8	7841394	7898687	Gain	57293
CNVR_327	8	10871768	11058645	Loss	186877
CNVR_328	8	13982060	14101303	Gain	119243
CNVR_329	8	15309116	15374753	Gain	65637
CNVR_330	8	19791123	19865054	Gain	73931
CNVR_331	8	22905249	23111564	Gain	206315
CNVR_332	8	30256709	30323536	Gain	66827
CNVR_333	8	30488090	30627595	Gain	139505
CNVR_334	8	39509141	39555766	Gain	46625
CNVR_335	8	40612897	40964893	Gain	351996
CNVR_336	8	41273714	41542706	Loss	268992
CNVR_337	8	59749731	59859539	Loss	109808
CNVR_338	8	66928480	67118704	Loss	190224
CNVR_339	8	69279099	69529790	Loss	250691
CNVR_340	8	81596455	81763271	Loss	166816
CNVR_341	8	84482167	84581788	Loss	99621
CNVR_342	8	87895789	87941503	Loss	45714
CNVR_343	8	99298999	99362844	Loss	63845
CNVR_344	8	102735214	102999435	Loss	264221
CNVR_345	8	113852319	114104426	Loss	252107
CNVR_346	8	116465428	116540240	Loss	74812
CNVR_347	8	118164289	118258071	Loss	93782
CNVR_348	8	121743961	121866660	Loss	122699
CNVR_349	8	126502620	126706775	Loss	204155
CNVR_350	8	127052434	127136906	Gain	84472
CNVR_351	8	127611045	127766401	Gain	155356
CNVR_352	8	128017978	128070313	Gain	52335
CNVR_353	8	128715986	128759315	Gain	43329
CNVR_354	8	128799073	128946167	Loss	147094
CNVR_355	8	131277763	131495872	Loss	218109
CNVR_356	8	132222121	132284841	Loss	62720
CNVR_357	8	135398502	135487158	Loss	88656
CNVR_358	8	137453024	137612411	Loss	159387
CNVR_359	9	138769	380218	Loss	241449
CNVR_360	9	619847	1189700	Loss	569853
CNVR_361	9	1973555	2225748	Mixed	252193
CNVR_362	9	3080614	3377860	Mixed	297246
CNVR_363	9	4777319	4849063	Loss	71744
CNVR_364	9	6790515	6902675	Gain	112160
CNVR_365	9	7165800	7526785	Mixed	360985
CNVR_366	9	7627074	8448343	Mixed	821269
CNVR_367	9	9022546	9705564	Gain	683018
CNVR_368	9	10403658	10628139	Mixed	224481
CNVR_369	9	11091176	11145014	Loss	53838
CNVR_370	9	11175998	11323670	Mixed	147672
CNVR_371	9	12463773	12585307	Loss	121534
CNVR_372	9	13170385	13246779	Loss	76394
CNVR_373	9	16633777	16959248	Loss	325471
CNVR_374	9	26284833	26349127	Gain	64294
CNVR_375	9	38431785	38518690	Gain	86905
CNVR_376	9	44040132	44209061	Gain	168929
CNVR_377	9	46791995	47114599	Gain	322604
CNVR_378	9	51469478	51659673	Loss	190195
CNVR_379	9	53231649	53512025	Loss	280376
CNVR_380	9	61615730	61871727	Gain	255997
CNVR_381	9	65103960	65301082	Gain	197122
CNVR_382	9	84333172	85662984	Gain	1329812
CNVR_383	9	98059641	98136434	Loss	76793
CNVR_384	9	109257231	109386924	Loss	129693
CNVR_385	9	113703227	114092815	Mixed	389588
CNVR_386	9	114262325	114288446	Loss	26121
CNVR_387	9	115554264	115687227	Gain	132963
CNVR_388	9	117200548	117262259	Loss	61711
CNVR_389	9	117528358	117581079	Gain	52721
CNVR_390	9	118042359	118145805	Loss	103446
CNVR_391	9	121798767	121879418	Gain	80651
CNVR_392	9	122497566	122581873	Gain	84307
CNVR_393	9	128898095	129105772	Mixed	207677
CNVR_394	9	130352202	130681106	Loss	328904
CNVR_395	9	133431444	133501217	Gain	69773
CNVR_396	9	134561063	134677679	Gain	116616
CNVR_397	9	134979981	135423296	Mixed	443315
CNVR_398	10	2290615	2528658	Mixed	238043
CNVR_399	10	5096688	5150788	Gain	54100
CNVR_400	10	7212778	7366679	Gain	153901
CNVR_401	10	13643253	13844040	Mixed	200787
CNVR_402	10	17198973	17419183	Gain	220210
CNVR_403	10	23528382	23979579	Mixed	451197
CNVR_404	10	25256004	25560313	Loss	304309
CNVR_405	10	25670108	25731821	Gain	61713
CNVR_406	10	43339081	43571941	Loss	232860
CNVR_407	10	48707010	48879848	Loss	172838
CNVR_408	10	57870364	57995042	Gain	124678
CNVR_409	10	64043588	64202965	Gain	159377
CNVR_410	10	64694747	64734859	Gain	40112
CNVR_411	10	67366433	68043421	Mixed	676988
CNVR_412	10	68082449	68403256	Loss	320807
CNVR_413	11	836702	1447798	Loss	611096
CNVR_414	11	1843444	1925721	Loss	82277
CNVR_415	11	2656131	2927403	Mixed	271272
CNVR_416	11	3828731	3919003	Loss	90272
CNVR_417	11	5116888	5290990	Loss	174102
CNVR_418	11	7688498	7774586	Gain	86088
CNVR_419	11	9505293	9569020	Gain	63727
CNVR_420	11	11119699	11256544	Loss	136845
CNVR_421	11	20698662	20743462	Gain	44800
CNVR_422	11	28765702	29320658	Gain	554956
CNVR_423	11	29520725	29676720	Loss	155995
CNVR_424	11	30525951	30899908	Loss	373957
CNVR_425	11	34527870	34549890	Mixed	22020
CNVR_426	11	36104079	36712215	Gain	608136
CNVR_427	11	37818992	37918841	Gain	99849
CNVR_428	11	38890021	39011532	Gain	121511
CNVR_429	11	39893652	40023260	Gain	129608
CNVR_430	11	41441041	41678741	Gain	237700
CNVR_431	11	41962603	42151978	Gain	189375
CNVR_432	11	43146206	43227691	Loss	81485
CNVR_433	11	43791486	43890386	Gain	98900
CNVR_434	11	44942480	45026679	Gain	84199
CNVR_435	11	46676060	46907230	Loss	231170
CNVR_436	11	48566291	48704732	Loss	138441
CNVR_437	11	49228012	49300307	Loss	72295
CNVR_438	11	55387465	55688419	Gain	300954
CNVR_439	11	58752588	59336497	Loss	583909
CNVR_440	11	61386952	61678667	Mixed	291715
CNVR_441	11	64880076	65050366	Gain	170290
CNVR_442	11	65377465	65434009	Loss	56544
CNVR_443	11	65576440	65708803	Gain	132363
CNVR_444	11	67210458	67297290	Loss	86832
CNVR_445	11	69752161	69795360	Gain	43199
CNVR_446	11	73018643	73070469	Loss	51826
CNVR_447	11	74974896	75432810	Mixed	457914
CNVR_448	11	75508411	75558105	Loss	49694
CNVR_449	11	75962984	76051503	Gain	88519
CNVR_450	11	77144460	78780052	Mixed	1635592
CNVR_451	12	178275	2335886	Mixed	2157611
CNVR_452	12	2607464	3045894	Mixed	438430
CNVR_453	12	3245250	3507954	Gain	262704
CNVR_454	12	3917034	3973371	Gain	56337
CNVR_455	12	4263268	4350801	Gain	87533
CNVR_456	12	5062509	5534833	Mixed	472324
CNVR_457	12	6561883	6877377	Gain	315494
CNVR_458	12	6947593	6995769	Gain	48176
CNVR_459	12	8155302	8341573	Gain	186271
CNVR_460	12	14839808	14941183	Gain	101375
CNVR_461	12	16401455	17032402	Loss	630947
CNVR_462	12	18746819	18874454	Gain	127635
CNVR_463	12	22192008	22286305	Gain	94297
CNVR_464	12	23669036	24199377	Gain	530341
CNVR_465	12	24419703	24739497	Loss	319794
CNVR_466	12	30308588	30459555	Gain	150967
CNVR_467	12	34137909	34280973	Loss	143064
CNVR_468	12	35716520	35993482	Loss	276962
CNVR_469	12	36805413	36908366	Gain	102953
CNVR_470	12	37635034	37872429	Loss	237395
CNVR_471	12	38244310	38329499	Loss	85189
CNVR_472	12	41496409	41768904	Gain	272495
CNVR_473	12	41886085	42069096	Loss	183011
CNVR_474	12	43302949	43685575	Loss	382626
CNVR_475	12	44410339	44491255	Loss	80916
CNVR_476	12	44609048	44649805	Loss	40757
CNVR_477	12	44794202	44953028	Loss	158826
CNVR_478	12	45994041	46225901	Loss	231860
CNVR_479	12	46625071	46713228	Gain	88157
CNVR_480	12	50006582	50031641	Mixed	25059
CNVR_481	12	51852110	51997436	Gain	145326
CNVR_482	12	53806610	54033307	Gain	226697
CNVR_483	12	55093697	55298426	Loss	204729
CNVR_484	12	60834034	61028475	Loss	194441
CNVR_485	13	809263	1049781	Loss	240518
CNVR_486	13	3021835	3072995	Loss	51160
CNVR_487	13	6825056	7257091	Loss	432035
CNVR_488	13	8628750	9199598	Loss	570848
CNVR_489	13	10526327	10830153	Loss	303826
CNVR_490	13	10887519	11059354	Loss	171835
CNVR_491	13	12442742	12598280	Loss	155538
CNVR_492	13	15010510	15650700	Loss	640190
CNVR_493	13	21631776	21715002	Gain	83226
CNVR_494	13	22630709	23039925	Loss	409216
CNVR_495	13	23344962	23436924	Loss	91962
CNVR_496	13	24933991	25012221	Gain	78230
CNVR_497	13	31379131	31679292	Loss	300161
CNVR_498	13	35259608	35453547	Loss	193939
CNVR_499	13	50694280	50859182	Gain	164902
CNVR_500	13	58546266	58821305	Loss	275039
CNVR_501	13	59581217	59741254	Gain	160037
CNVR_502	13	63556910	63680518	Loss	123608
CNVR_503	13	73664860	73892680	Loss	227820
CNVR_504	13	74567738	74754599	Gain	186861
CNVR_505	13	75034928	75504331	Loss	469403
CNVR_506	13	91367017	91468146	Gain	101129
CNVR_507	13	91582015	91844978	Mixed	262963
CNVR_508	13	93760372	93949671	Gain	189299
CNVR_509	13	116247266	116503668	Loss	256402
CNVR_510	13	132659741	132684326	Loss	24585
CNVR_511	13	133109353	133274549	Gain	165196
CNVR_512	13	151266717	151319273	Loss	52556
CNVR_513	13	152865498	152915636	Gain	50138
CNVR_514	13	165789611	165823474	Loss	33863
CNVR_515	13	166105329	166169125	Gain	63796
CNVR_516	13	170032280	170468405	Gain	436125
CNVR_517	13	177575147	178322323	Gain	747176
CNVR_518	13	179294800	179807738	Mixed	512938
CNVR_519	13	184225516	184565656	Gain	340140
CNVR_520	13	185180776	185268121	Loss	87345
CNVR_521	13	188265845	188665017	Gain	399172
CNVR_522	13	188724042	189051940	Loss	327898
CNVR_523	13	190389529	190454929	Gain	65400
CNVR_524	13	191975452	192425698	Loss	450246
CNVR_525	13	195150761	195215153	Loss	64392
CNVR_526	13	197092574	197570477	Loss	477903
CNVR_527	13	197959968	197985968	Loss	26000
CNVR_528	13	199562398	199610166	Gain	47768
CNVR_529	13	200688434	200928287	Mixed	239853
CNVR_530	13	204187794	204458963	Gain	271169
CNVR_531	13	205230569	205293319	Gain	62750
CNVR_532	13	205362091	205475955	Gain	113864
CNVR_533	13	205690779	206090733	Mixed	399954
CNVR_534	13	206578011	208240759	Mixed	1662748
CNVR_535	14	551955	581559	Loss	29604
CNVR_536	14	975556	1041178	Loss	65622
CNVR_537	14	1708133	1737028	Loss	28895
CNVR_538	14	1889766	2035184	Gain	145418
CNVR_539	14	3230043	3259827	Gain	29784
CNVR_540	14	6369690	6432121	Loss	62431
CNVR_541	14	6799881	6814811	Loss	14930
CNVR_542	14	12686340	12952777	Gain	266437
CNVR_543	14	13776542	13822577	Gain	46035
CNVR_544	14	20731792	20808397	Loss	76605
CNVR_545	14	22915179	23017050	Mixed	101871
CNVR_546	14	23832386	24017026	Gain	184640
CNVR_547	14	25374812	25576953	Mixed	202141
CNVR_548	14	25806499	25892144	Gain	85645
CNVR_549	14	30040563	30213860	Loss	173297
CNVR_550	14	36179618	36496619	Loss	317001
CNVR_551	14	43438093	43581119	Loss	143026
CNVR_552	14	44240102	44316076	Gain	75974
CNVR_553	14	46888572	46974113	Loss	85541
CNVR_554	14	47222826	47410378	Gain	187552
CNVR_555	14	48467285	48552632	Gain	85347
CNVR_556	14	49120251	49198015	Gain	77764
CNVR_557	14	49631532	49928066	Mixed	296534
CNVR_558	14	50973391	51127172	Loss	153781
CNVR_559	14	56886828	57126104	Loss	239276
CNVR_560	14	61318065	61489779	Gain	171714
CNVR_561	14	65160405	65184060	Gain	23655
CNVR_562	14	66739480	66813618	Loss	74138
CNVR_563	14	69374032	69492065	Gain	118033
CNVR_564	14	70845846	72254375	Loss	1408529
CNVR_565	14	75906384	76634176	Mixed	727792
CNVR_566	14	87523214	88011312	Loss	488098
CNVR_567	14	88935620	89309115	Loss	373495
CNVR_568	14	89559487	89648421	Gain	88934
CNVR_569	14	95407302	96948372	Mixed	1541070
CNVR_570	14	101554484	101650509	Loss	96025
CNVR_571	14	102629356	102703160	Gain	73804
CNVR_572	14	104192025	104611361	Loss	419336
CNVR_573	14	110536742	110617902	Loss	81160
CNVR_574	14	111029177	111159480	Loss	130303
CNVR_575	14	116705956	116905869	Gain	199913
CNVR_576	14	118758299	118950015	Loss	191716
CNVR_577	14	124118834	124211194	Loss	92360
CNVR_578	14	128688157	128740018	Loss	51861
CNVR_579	14	128843941	128986157	Gain	142216
CNVR_580	14	129114646	129243172	Loss	128526
CNVR_581	14	129514157	129554596	Gain	40439
CNVR_582	14	131865293	131895667	Gain	30374
CNVR_583	14	132324567	132503526	Loss	178959
CNVR_584	14	133093396	133184149	Gain	90753
CNVR_585	14	133515430	133552309	Gain	36879
CNVR_586	14	136674454	136799764	Gain	125310
CNVR_587	14	137077958	137125011	Gain	47053
CNVR_588	14	137779177	137886570	Gain	107393
CNVR_589	14	139524158	141719266	Mixed	2195108
CNVR_590	15	1091163	1151527	Gain	60364
CNVR_591	15	1624420	1657522	Gain	33102
CNVR_592	15	3392015	3427345	Gain	35330
CNVR_593	15	4701367	4781569	Gain	80202
CNVR_594	15	5145859	5336086	Loss	190227
CNVR_595	15	5809151	6141791	Gain	332640
CNVR_596	15	13733015	13769607	Gain	36592
CNVR_597	15	16185637	16893740	Mixed	708103
CNVR_598	15	24021929	24114851	Loss	92922
CNVR_599	15	25311769	25404137	Gain	92368
CNVR_600	15	26392306	26461656	Mixed	69350
CNVR_601	15	27145950	27223506	Gain	77556
CNVR_602	15	28589151	28637589	Gain	48438
CNVR_603	15	29638798	29693692	Gain	54894
CNVR_604	15	30204354	30452749	Gain	248395
CNVR_605	15	32901067	33097611	Loss	196544
CNVR_606	15	35545677	35704833	Gain	159156
CNVR_607	15	47809293	47871841	Gain	62548
CNVR_608	15	62211674	62996615	Gain	784941
CNVR_609	15	68958741	69063273	Gain	104532
CNVR_610	15	75198351	75267303	Loss	68952
CNVR_611	15	90472114	90940098	Gain	467984
CNVR_612	15	99808479	100183707	Loss	375228
CNVR_613	15	101081325	101139103	Loss	57778
CNVR_614	15	113460830	113776780	Mixed	315950
CNVR_615	15	114775111	115188305	Loss	413194
CNVR_616	15	117490879	117674402	Loss	183523
CNVR_617	15	119820905	119881658	Loss	60753
CNVR_618	15	120041793	120478103	Mixed	436310
CNVR_619	15	120524370	120603520	Loss	79150
CNVR_620	15	122779236	122863462	Gain	84226
CNVR_621	15	125221982	125287604	Loss	65622
CNVR_622	15	134249298	134411010	Loss	161712
CNVR_623	15	136215747	136352375	Gain	136628
CNVR_624	15	137107279	137270305	Loss	163026
CNVR_625	15	137495200	140139156	Mixed	2643956
CNVR_626	16	2389967	2458686	Gain	68719
CNVR_627	16	2685198	3001996	Gain	316798
CNVR_628	16	4486896	4716863	Gain	229967
CNVR_629	16	5188833	5310935	Gain	122102
CNVR_630	16	7078401	7161909	Gain	83508
CNVR_631	16	10708116	10894800	Gain	186684
CNVR_632	16	12268644	12594872	Mixed	326228
CNVR_633	16	16496745	16650413	Gain	153668
CNVR_634	16	17389076	17498981	Gain	109905
CNVR_635	16	18896543	19357238	Loss	460695
CNVR_636	16	22044267	22442205	Gain	397938
CNVR_637	16	23789565	23917143	Gain	127578
CNVR_638	16	24717595	24798218	Gain	80623
CNVR_639	16	26636612	26741737	Gain	105125
CNVR_640	16	28060593	28118638	Loss	58045
CNVR_641	16	30307200	30501680	Loss	194480
CNVR_642	16	35071496	35179889	Mixed	108393
CNVR_643	16	43963809	44279881	Mixed	316072
CNVR_644	16	51381115	51425356	Loss	44241
CNVR_645	16	51516389	51555510	Gain	39121
CNVR_646	16	67071115	67132406	Gain	61291
CNVR_647	16	71272174	71398609	Loss	126435
CNVR_648	16	71858534	71985082	Mixed	126548
CNVR_649	16	73749847	73795708	Gain	45861
CNVR_650	16	75926853	76190595	Gain	263742
CNVR_651	16	77191348	77299629	Gain	108281
CNVR_652	16	77624368	77781329	Gain	156961
CNVR_653	16	78130531	78261061	Loss	130530
CNVR_654	16	78550922	79365542	Mixed	814620
CNVR_655	17	2619190	2774389	Loss	155199
CNVR_656	17	3335446	3557919	Mixed	222473
CNVR_657	17	10770844	10937910	Gain	167066
CNVR_658	17	11339512	11451416	Loss	111904
CNVR_659	17	11756840	11805428	Gain	48588
CNVR_660	17	17558892	17680444	Loss	121552
CNVR_661	17	18000463	18138574	Loss	138111
CNVR_662	17	19225825	19302196	Gain	76371
CNVR_663	17	19618211	19708155	Loss	89944
CNVR_664	17	22568436	22940818	Loss	372382
CNVR_665	17	28756076	28878576	Gain	122500
CNVR_666	17	29870558	29976476	Loss	105918
CNVR_667	17	30585730	30650828	Gain	65098
CNVR_668	17	32876461	32932811	Gain	56350
CNVR_669	17	35383659	35524307	Gain	140648
CNVR_670	17	36726986	37042983	Gain	315997
CNVR_671	17	40862516	40933146	Loss	70630
CNVR_672	17	43501349	43640342	Mixed	138993
CNVR_673	17	44791974	44881532	Loss	89558
CNVR_674	17	46283294	46449192	Gain	165898
CNVR_675	17	48351314	48427404	Gain	76090
CNVR_676	17	49275713	49343494	Gain	67781
CNVR_677	17	49468024	49668595	Loss	200571
CNVR_678	17	53668131	53861471	Gain	193340
CNVR_679	17	58697624	58973970	Gain	276346
CNVR_680	17	59661434	59821174	Gain	159740
CNVR_681	17	60215650	61899537	Mixed	1683887
CNVR_682	18	1040533	1318130	Mixed	277597
CNVR_683	18	1697628	3331650	Mixed	1634022
CNVR_684	18	3569347	3650812	Gain	81465
CNVR_685	18	4020663	4467947	Loss	447284
CNVR_686	18	5777283	6131829	Loss	354546
CNVR_687	18	9954276	10113523	Loss	159247
CNVR_688	18	15977723	16473112	Loss	495389
CNVR_689	18	17088968	17214801	Loss	125833
CNVR_690	18	24701190	24774036	Gain	72846
CNVR_691	18	35436181	35689442	Loss	253261
CNVR_692	18	40494356	40687253	Loss	192897
CNVR_693	18	44264188	44640144	Gain	375956
CNVR_694	18	45566394	45760046	Loss	193652
CNVR_695	18	50033151	50099569	Mixed	66418
