# Supplementary material for: A composite strategy of genome-wide association study and copy number variation analysis for carcass traits in a Duroc pig population
Source: BMC Genomics. 2022 Aug 13;23:590. doi: 10.1186/s12864-022-08804-1 (PMC9375371; doi:10.1186/s12864-022-08804-1)
Supplement: Supplementary file 3 — Additional file 3: Table S3. Validation of CNVs detected in 50K SNP array using four different callers based on whole-genome resequencing data. [file 12864_2022_8804_MOESM3_ESM.xlsx]

## Sheet: Sheet1
Table S3. Validation of CNVs detected in 50K SNP array using four different callers based on whole-genome resequencing data.
ID1	Chr:Start-End2	Callers3				No of supporting callers
		CNVnator	Control-freec	Smoove	Delly
1705-G01-quan18	6:1,239,383-1,278,588	0	0	1	1	2
1705-G01-quan18	6:67,062,958-67,301,889	0	0	0	0	0
1705-G01-quan18	15:90,690,194-90,742,504	0	0	0	1	1
1_A01_quan1	2:114,368,659-114,436,438	0	0	1	1	2
1_A01_quan1	4:114,559,626-114,604,138	0	0	1	1	2
1_A01_quan1	6:3,104,691-3,385,923	0	0	0	0	0
1_A01_quan1	8:2,518,942-3,426,745	1	1	1	1	4
1_A01_quan1	8:128,017,978-128,070,313	0	0	1	1	2
1863-D03-quan20	1:77,557,668-77,673,521	0	0	1	1	2
1863-D03-quan20	1:267,645,722-267,727,009	0	0	0	0	0
1863-D03-quan20	6:40,636,890-40,694,805	0	0	0	0	0
1863-D03-quan20	7:112,863,085-113,028,050	0	0	0	0	0
1863-D03-quan20	11:77,641,338-77,869,056	0	1	1	0	2
1634-A02-quan18	3:1,128,630-1,258,344	0	0	1	1	2
1634-A02-quan18	6:66,986,351-67,301,889	0	0	1	0	1
1634-A02-quan18	11:39,893,652-39,959,370	0	0	0	0	0
1634-A02-quan18	11:77,641,338-77,869,056	0	1	0	0	1
1634-A02-quan18	15:138,175,880-138,265,749	0	0	0	0	0
1842-B06-quan20	7:112,863,085-112,935,107	1	1	1	1	4
1842-B06-quan20	14:140,916,098-141,138,570	0	0	1	1	2
1902-G06-quan20	5:64,333,212-64,400,494	0	0	1	1	2
1902-G06-quan20	7:112,875,421-112,997,730	0	0	0	1	1
1885-F01-quan20	6:66,986,351-67,301,889	0	0	1	0	1
1885-F01-quan20	7:112,863,085-113,028,050	0	0	1	1	2
1885-F01-quan20	15:138,175,880-138,265,749	0	0	0	0	0
1620-G12-quan17	3:1,128,630-1,469,908	0	1	1	1	3
1620-G12-quan17	6:66,986,351-67,301,889	0	0	1	0	1
1620-G12-quan17	8:2,113,824-2,342,128	0	0	0	0	0
1878-E06-quan20	3:1,128,630-1,384,474	0	1	0	1	2
1878-E06-quan20	6:592,593-1,278,588	0	0	1	1	2
1878-E06-quan20	6:66,986,351-67,301,889	0	0	1	0	1
1878-E06-quan20	11:77,641,338-77,869,056	0	1	1	0	2
1878-E06-quan20	15:138,175,880-138,228,592	0	0	0	0	0
1627-H07-quan17	1:270,413,118-270,437,113	0	0	0	0	0
1627-H07-quan17	3:869,940-930,630	0	0	1	1	2
1627-H07-quan17	6:1,239,383-1,278,588	0	0	0	0	0
1627-H07-quan17	8:2,113,824-2,375,393	0	0	0	0	0
1627-H07-quan17	11:77,586,442-77,869,056	0	1	1	0	2
1640-A08-quan18	1:270,413,118-270,437,113	0	0	0	0	0
1640-A08-quan18	6:66,986,351-67,301,889	0	0	1	0	1
1640-A08-quan18	7:112,863,085-113,028,050	0	0	1	1	2
1640-A08-quan18	12:353,286-468,319	0	0	1	1	2
1640-A08-quan18	14:140,916,098-141,309,602	0	0	1	1	2
1923-A03-quan21	3:73,595,394-73,776,803	0	0	1	1	2
87-H03-quan1	1:267,047,373-267,104,265	0	0	0	0	0
87-H03-quan1	2:135,594,196-135,647,128	0	0	0	0	0
87-H03-quan1	8:15,309,116-15,359,554	0	0	1	0	1
88-H04-quan1	8:3,371,469-3,426,745	1	1	1	1	4
82-G10-quan1	3:869,940-930,630	0	0	1	1	2
82-G10-quan1	3:1,128,630-1,310,161	0	0	0	1	1
82-G10-quan1	3:1,358,261-1,399,711	0	0	1	1	2
82-G10-quan1	4:109,664,652-109,681,421	0	0	0	0	0
82-G10-quan1	6:684,747-856,850	0	0	1	0	1
82-G10-quan1	11:78,432,491-78,538,289	0	0	0	0	0
82-G10-quan1	13:208,201,668-208,240,759	0	0	0	0	0
82-G10-quan1	14:140,863,488-141,138,570	0	0	0	1	1
82-G10-quan1	18:2,164,007-2,474,598	0	0	1	1	2
1702-F10-quan18	4:27,528,921-27,592,859	0	0	0	0	0
1702-F10-quan18	7:112,806,299-113,028,050	0	0	1	1	2
1702-F10-quan18	9:10,403,658-10,518,935	0	0	0	1	1
1702-F10-quan18	10:67,919,711-68,043,421	1	1	1	1	4
1702-F10-quan18	15:90,690,194-90,742,504	0	0	0	1	1
1772-D08-quan19	2:6,774,200-6,823,767	0	0	1	1	2
1772-D08-quan19	2:13,307,467-13,371,349	0	0	1	0	1
1772-D08-quan19	5:64,333,212-64,400,494	0	0	1	1	2
1772-D08-quan19	6:66,986,351-67,301,889	0	0	1	0	1
1683-E03-quan18	6:1,239,383-1,278,588	0	0	0	0	0
1683-E03-quan18	11:77,641,338-77,869,056	0	0	1	1	2
1819-H07-quan19	1:77,557,668-77,673,521	0	0	1	0	1
1819-H07-quan19	3:97,201,560-97,503,886	0	0	1	1	2
1819-H07-quan19	5:3,533,982-3,604,503	0	0	0	0	0
1938-B06-quan21	3:73,595,394-73,776,803	0	0	1	1	2
1938-B06-quan21	7:115,273,908-115,310,787	0	0	0	0	0
1ID: sample which has whole-genome sequencing data and 50 K SNP data.
2Chr:Start-End: CNVRs detected by PennCNV.
3Callers: CNVRs detectd by PennCNV are also called by callers. Where 1 means that at least one nucleotide base of CNVRs overlaps with the caller's CNV calling results, and 0 means that there is no overlap.
