# Supplementary material for: A composite strategy of genome-wide association study and copy number variation analysis for carcass traits in a Duroc pig population
Source: BMC Genomics. 2022 Aug 13;23:590. doi: 10.1186/s12864-022-08804-1 (PMC9375371; doi:10.1186/s12864-022-08804-1)
Supplement: Supplementary file 5 — Additional file 5: Table S5. The explained genetic variance of SNPs within significant windows for LMA. [file 12864_2022_8804_MOESM5_ESM.xlsx]

## Sheet: LMA
Table S5. The explained genetic variance of SNPs within significant windows for LMA.
Windows (Chr: start postion-end postion)	SNP ID	Chr	Postion (bp)	Explained genetic variance
4: 88528079-88837975	10067	4	88528079	1.72222
	10068	4	88538791	0.44874
	10069	4	88559394	0.449318
	10070	4	88627244	7.90422e-05
	10071	4	88785697	0.000176597
	10072	4	88802753	0.000176229
	10073	4	88837975	4.17323e-05
6: 7944029-8429029	13121	6	7944029	1.40238
	13122	6	7959910	1.40212
	13123	6	7970398	1.12138
	13124	6	7981224	1.12102
	13125	6	7993379	1.11126
	13126	6	8017269	1.11081
	13127	6	8070994	1.11396
	13128	6	8090686	0.921601
	13129	6	8102195	0.918867
	13130	6	8127554	0.919006
	13131	6	8145543	0.919005
	13132	6	8160571	0.917627
	13133	6	8174397	0.917467
	13134	6	8193378	0.917483
	13135	6	8252860	0.91742
	13136	6	8259768	0.917125
	13137	6	8261586	0.917125
	13138	6	8268327	0.917125
	13139	6	8302608	0.917859
	13140	6	8336359	0.917677
	13141	6	8347069	0.618112
	13142	6	8393964	0.617632
	13143	6	8406504	0.619432
	13144	6	8429029	0.61943
6: 47252470-47728980	13866	6	47252470	1.07039
	13867	6	47357966	0.805702
	13868	6	47516650	0.732815
	13869	6	47530872	0.750932
	13870	6	47536918	0.722128
	13871	6	47551487	0.735963
	13872	6	47605459	0.63871
	13873	6	47715812	0.632127
	13874	6	47728980	0.693325
6: 136587431-137008535	14964	6	136587431	1.30634
	14965	6	136607113	1.28606
	14966	6	136634162	1.28274
	14967	6	136676004	1.28486
	14968	6	136679103	1.28294
	14969	6	136701217	1.28294
	14970	6	136744015	1.29115
	14971	6	136793780	1.29081
	14972	6	136856618	1.28875
	14973	6	136921345	1.28954
	14974	6	136977336	1.29038
	14975	6	137008535	1.29146
8: 2113824-2538785	18050	8	2113824	1.09077
	18051	8	2137737	1.08426
	18052	8	2159936	1.08426
	18053	8	2203337	1.08426
	18054	8	2219785	1.08426
	18055	8	2253270	1.08458
	18056	8	2278509	1.08458
	18057	8	2295029	0.979103
	18058	8	2312933	0.358635
	18059	8	2342128	0.0351545
	18060	8	2370881	0.0351549
	18061	8	2375393	0.0348024
	18062	8	2411835	0.0379383
	18063	8	2436860	0.033252
	18064	8	2452974	0.0333262
	18065	8	2471288	0.0333287
	18066	8	2518942	0.0333493
	18067	8	2538785	0.0187802
9: 7165800-7643984	20664	9	7165800	1.07828
	20665	9	7168352	0.88005
	20666	9	7324036	0.0343626
	20667	9	7360212	0.0339987
	20668	9	7408769	0.022146
	20669	9	7435249	0.0162719
	20670	9	7467036	0.0112934
	20671	9	7490093	0.0095934
	20672	9	7526785	0.00528392
	20673	9	7627074	0.0034058
	20674	9	7643984	0.0002115
9: 13689451-14174146	20878	9	13689451	1.05215
	20879	9	13708781	0.933533
	20880	9	13739581	0.933588
	20881	9	13758292	0.933615
	20882	9	13775191	0.933615
	20883	9	13799608	0.933547
	20884	9	13810476	0.93355
	20885	9	13829481	0.933229
	20886	9	13846118	0.933214
	20887	9	13871291	0.932859
	20888	9	13901703	0.932806
	20889	9	13909559	0.933447
	20890	9	13925619	0.934099
	20891	9	13961806	0.934062
	20892	9	13993343	0.933006
	20893	9	14028729	0.933006
	20894	9	14030988	0.460206
	20895	9	14038350	0.154037
	20896	9	14054916	0.0201068
	20897	9	14090682	5.87206e-07
	20898	9	14139624	5.8721e-07
	20899	9	14154357	5.47825e-07
	20900	9	14174146	5.4786e-07
10: 21285879-21768391	23421	10	21285879	1.16597
	23422	10	21334360	1.16595
	23423	10	21345663	1.16595
	23424	10	21372191	0.98154
	23425	10	21427119	0.981553
	23426	10	21444025	0.98166
	23427	10	21465288	0.98166
	23428	10	21540441	0.00635709
	23429	10	21586747	0.00620536
	23430	10	21644124	0.00615813
	23431	10	21668723	0.00627039
	23432	10	21739709	0.00505341
	23433	10	21768391	0.00205219
