# Supplementary material for: A composite strategy of genome-wide association study and copy number variation analysis for carcass traits in a Duroc pig population
Source: BMC Genomics. 2022 Aug 13;23:590. doi: 10.1186/s12864-022-08804-1 (PMC9375371; doi:10.1186/s12864-022-08804-1)
Supplement: Supplementary file 6 — Additional file 6: Table S6. The explained genetic variance of SNPs within significant windows for LMD. [file 12864_2022_8804_MOESM6_ESM.xlsx]

## Sheet: LMD
Table S6. The explained genetic variance of SNPs within significant windows for LMD.
Windows (Chr: start postion-end postion)	SNP	Chr	Postion (bp)	Explained genetic variance
1: 21550279-22025895	668	1	21550279	1.19811
	669	1	21612345	1.19802
	670	1	21625129	1.19671
	671	1	21640950	1.19656
	672	1	21677172	0.785555
	673	1	21750288	0.785462
	674	1	21792582	0.68654
	675	1	21814570	0.686164
	676	1	21897120	0.685778
	677	1	21931471	0.0103478
	678	1	21957037	0.00824611
	679	1	21962172	0.000558519
	680	1	21999344	9.89321e-05
	681	1	22025895	7.81937e-10
5: 94705788-95188437	12763	5	94705788	1.01475
	12764	5	94744897	0.972879
	12765	5	94766948	0.0551191
	12766	5	94785843	0.0551148
	12767	5	94801310	0.0542384
	12768	5	94836378	0.0522969
	12769	5	94860354	0.0502469
	12770	5	94888129	0.0501937
	12771	5	94911982	0.0500903
	12772	5	94934182	0.0510189
	12773	5	94970281	0.05102
	12774	5	95008452	0.0509677
	12775	5	95014018	0.000287094
	12776	5	95042109	0.000268934
	12777	5	95061582	0.00145677
	12778	5	95164103	0.0060536
	12779	5	95188437	0.0060536
9: 32672891-33160648	21296	9	32672891	1.28048
	21297	9	32809261	1.2802
	21298	9	32907356	1.2802
	21299	9	32964891	1.27651
	21300	9	33024097	0.102651
	21301	9	33091727	0.0420774
	21302	9	33160648	0.013291
12: 26333018-26829227	26414	12	26333018	1.55853
	26415	12	26376192	1.55676
	26416	12	26458292	0.000401537
	26417	12	26677716	0.359752
	26418	12	26722991	0.359752
	26419	12	26768739	0.359761
	26420	12	26792375	0.357834
	26421	12	26810952	0.355312
	26422	12	26829227	0.355338
15: 126576898-127069740	34670	15	126576898	1.24313
	34671	15	126607531	1.23126
	34672	15	126617099	1.23125
	34673	15	126646504	1.23045
	34674	15	126671617	1.12988
	34675	15	126693945	0.617908
	34676	15	126725046	0.617908
	34677	15	126739482	0.468702
	34678	15	126753069	0.468713
	34679	15	126798625	0.472457
	34680	15	126808837	0.470919
	34681	15	126824875	0.470921
	34682	15	126839527	0.470913
	34683	15	126853568	0.470913
	34684	15	126872406	0.470908
	34685	15	126887587	0.467746
	34686	15	126901139	0.333198
	34687	15	126913946	0.237149
	34688	15	126925609	0.23715
	34689	15	126932649	0.235055
	34690	15	126945581	0.235064
	34691	15	126954640	0.235063
	34692	15	126971901	0.235069
	34693	15	126994412	0.00354576
	34694	15	127003022	0.00354576
	34695	15	127014570	0.00354576
	34696	15	127026696	0.00354529
	34697	15	127037221	0.00354279
	34698	15	127053811	0.00361038
	34699	15	127069740	0.00361038
18: 53366998-53823227	38843	18	53366998	1.56272
	38844	18	53382393	1.56272
	38845	18	53397077	0.927421
	38846	18	53553334	0.795832
	38847	18	53582755	0.687972
	38848	18	53597877	0.687874
	38849	18	53604798	0.687874
	38850	18	53621630	0.687871
	38851	18	53652773	0.687871
	38852	18	53672799	0.507603
	38853	18	53697787	0.507348
	38854	18	53724903	0.507348
	38855	18	53743403	0.507415
	38856	18	53775951	0.424532
	38857	18	53797265	0.0559415
	38858	18	53823227	0.00372818
