# Supplementary material for: A composite strategy of genome-wide association study and copy number variation analysis for carcass traits in a Duroc pig population
Source: BMC Genomics. 2022 Aug 13;23:590. doi: 10.1186/s12864-022-08804-1 (PMC9375371; doi:10.1186/s12864-022-08804-1)
Supplement: Supplementary file 7 — Additional file 7: Table S7. The explained genetic variance of SNPs within significant windows for LMP. [file 12864_2022_8804_MOESM7_ESM.xlsx]

## Sheet: LMP
Table S7. The explained genetic variance of SNPs within significant windows for LMP
Windows (Chr: start postion-end postion)	SNP	Chr	Postion	Explained genetic variance
1: 253922492-254393867	3035	1	253922492	1.60049
	3036	1	253981316	1.45082
	3037	1	254032044	1.44912
	3038	1	254091370	1.44912
	3039	1	254160780	1.45266
	3040	1	254176606	1.45266
	3041	1	254194334	1.45266
	3042	1	254207127	1.45266
	3043	1	254231584	0.00346681
	3044	1	254393867	0.00479288
7: 12342523-12829394	16027	7	12342523	1.04278
	16028	7	12447284	1.0427
	16029	7	12471569	0.446215
	16030	7	12491777	0.00111605
	16031	7	12504499	0.000631724
	16032	7	12521582	0.000784854
	16033	7	12566614	8.00897e-05
	16034	7	12611458	0.00981195
	16035	7	12760403	0.023481
	16036	7	12771776	0.0234598
	16037	7	12829394	0.0261978
13: 197092574-197585514	29649	13	197092574	1.73382
	29650	13	197114275	1.73352
	29651	13	197133038	1.73352
	29652	13	197145647	1.69621
	29653	13	197160368	1.69599
	29654	13	197185105	0.329016
	29655	13	197196612	0.191614
	29656	13	197213502	0.0169863
	29657	13	197251360	0.0170247
	29658	13	197261887	0.0170279
	29659	13	197292713	0.0170144
	29660	13	197352905	0.0165337
	29661	13	197363765	0.0165337
	29662	13	197376339	0.0165217
	29663	13	197398842	0.0165639
	29664	13	197414543	0.0165639
	29665	13	197428543	0.0165659
	29666	13	197462836	0.0165357
	29667	13	197478363	0.000197039
	29668	13	197495827	0.000197087
	29669	13	197542059	0.00019902
	29670	13	197570477	2.30141e-05
	29671	13	197585514	1.10166e-05
17: 5673866-6148397	36761	17	5673866	1.01606
	36762	17	5702259	0.9639
	36763	17	5734701	0.938855
	36764	17	5762101	0.914141
	36765	17	5783559	0.914775
	36766	17	5831348	0.919963
	36767	17	5905617	0.919856
	36768	17	5980999	0.863799
	36769	17	6006509	0.863799
	36770	17	6033946	0.863799
	36771	17	6061404	0.863799
	36772	17	6071480	0.867163
	36773	17	6122764	0.867164
	36774	17	6148397	0.767175
17: 48234481-48714245	37560	17	48234481	1.36427
	37561	17	48250748	1.3524
	37562	17	48351314	1.34475
	37563	17	48380503	1.34475
	37564	17	48407958	0.207281
	37565	17	48427404	0.153616
	37566	17	48503156	0.153518
	37567	17	48526200	0.153519
	37568	17	48572018	0.145465
	37569	17	48614529	0.145518
	37570	17	48663471	0.148105
	37571	17	48704667	0.00294357
	37572	17	48714245	0.00294384
