# Supplementary material for: A composite strategy of genome-wide association study and copy number variation analysis for carcass traits in a Duroc pig population
Source: BMC Genomics. 2022 Aug 13;23:590. doi: 10.1186/s12864-022-08804-1 (PMC9375371; doi:10.1186/s12864-022-08804-1)
Supplement: Supplementary file 8 — Additional file 8: Table S8. Significant KEGG pathways and GO terms associated with growth traits. (P < 0.05). [file 12864_2022_8804_MOESM8_ESM.xlsx]

## Sheet: Sheet1
Table S8. Significant KEGG pathways and GO terms associated with growth traits. (P < 0.05)
Terms	Database	ID	Input number	Corrected P-Value
Metabolic pathways	KEGG PATHWAY	hsa01100	18	0.00175543
Focal adhesion	KEGG PATHWAY	hsa04510	6	0.00895357
Collecting duct acid secretion	KEGG PATHWAY	hsa04966	3	0.0109556
Human papillomavirus infection	KEGG PATHWAY	hsa05165	7	0.0150254
Protein digestion and absorption	KEGG PATHWAY	hsa04974	4	0.0174199
MAPK signaling pathway	KEGG PATHWAY	hsa04010	6	0.029982
Ubiquitin mediated proteolysis	KEGG PATHWAY	hsa04120	4	0.046149
binding	Gene Ontology	GO:0005488	42	6.64409e-14
membrane	Gene Ontology	GO:0016020	26	9.29983e-08
protein binding	Gene Ontology	GO:0005515	28	9.29983e-08
intracellular	Gene Ontology	GO:0005622	28	2.56373e-05
organelle	Gene Ontology	GO:0043226	26	7.36269e-05
positive regulation of nitrogen compound metabolic process	Gene Ontology	GO:0051173	12	0.000125738
organelle lumen	Gene Ontology	GO:0043233	14	0.000316594
membrane-bounded organelle	Gene Ontology	GO:0043227	23	0.0011359
cellular process	Gene Ontology	GO:0009987	28	0.00123483
organic cyclic compound binding	Gene Ontology	GO:0097159	14	0.00123483
cytoplasm	Gene Ontology	GO:0005737	20	0.00123634
nitrogen compound metabolic process	Gene Ontology	GO:0006807	28	0.00135217
anion binding	Gene Ontology	GO:0043168	10	0.00175543
intracellular organelle	Gene Ontology	GO:0043229	21	0.00175543
catalytic activity, acting on a protein	Gene Ontology	GO:0140096	10	0.00277221
intracellular organelle lumen	Gene Ontology	GO:0070013	12	0.00277221
DNA binding	Gene Ontology	GO:0003677	9	0.00315245
negative regulation of phosphatase activity	Gene Ontology	GO:0010923	3	0.00424875
cellular metabolic process	Gene Ontology	GO:0044237	21	0.00424875
enzyme binding	Gene Ontology	GO:0019899	8	0.00435641
cellular anatomical entity	Gene Ontology	GO:0110165	26	0.00435641
catalytic activity	Gene Ontology	GO:0003824	15	0.00435641
primary metabolic process	Gene Ontology	GO:0044238	22	0.00523582
response to nitrogen compound	Gene Ontology	GO:1901698	6	0.00523582
cell projection	Gene Ontology	GO:0042995	7	0.00781359
cluster of actin-based cell projections	Gene Ontology	GO:0098862	3	0.00814785
cellular component organization or biogenesis	Gene Ontology	GO:0071840	17	0.0108101
negative regulation of biological process	Gene Ontology	GO:0048519	14	0.0108101
carboxylic acid transmembrane transport	Gene Ontology	GO:1905039	3	0.0116103
molecular function regulator	Gene Ontology	GO:0098772	7	0.0116103
cation binding	Gene Ontology	GO:0043169	10	0.0117373
negative regulation of mitotic sister chromatid segregation	Gene Ontology	GO:0033048	2	0.0131978
steroid hydroxylase activity	Gene Ontology	GO:0008395	2	0.0131978
death receptor activity	Gene Ontology	GO:0005035	2	0.0131978
inorganic cation transmembrane transport	Gene Ontology	GO:0098662	5	0.0150254
supramolecular polymer	Gene Ontology	GO:0099081	5	0.015103
metabolic process	Gene Ontology	GO:0008152	22	0.015103
cell periphery	Gene Ontology	GO:0071944	11	0.015103
bone trabecula morphogenesis	Gene Ontology	GO:0061430	2	0.015103
cellular component biogenesis	Gene Ontology	GO:0044085	8	0.0167708
membrane-enclosed lumen	Gene Ontology	GO:0031974	10	0.0168941
regulation of macromolecule metabolic process	Gene Ontology	GO:0060255	17	0.0191471
transferase activity	Gene Ontology	GO:0016740	8	0.0205749
extracellular space	Gene Ontology	GO:0005615	9	0.0205749
mitochondrial large ribosomal subunit	Gene Ontology	GO:0005762	2	0.0205749
protein metabolic process	Gene Ontology	GO:0019538	12	0.0205749
GTPase activator activity	Gene Ontology	GO:0005096	3	0.0216302
extracellular region	Gene Ontology	GO:0005576	10	0.0216302
nucleotide binding	Gene Ontology	GO:0000166	7	0.0234266
active ion transmembrane transporter activity	Gene Ontology	GO:0022853	3	0.0234953
nucleus	Gene Ontology	GO:0005634	13	0.0241136
anion transmembrane transporter activity	Gene Ontology	GO:0008509	3	0.0241136
nucleic acid binding	Gene Ontology	GO:0003676	8	0.0245031
body fluid secretion	Gene Ontology	GO:0007589	2	0.0252538
nucleoside bisphosphate biosynthetic process	Gene Ontology	GO:0033866	2	0.0252538
amino acid transmembrane transporter activity	Gene Ontology	GO:0015171	2	0.028809
positive regulation of muscle contraction	Gene Ontology	GO:0045933	2	0.028809
regulation of cellular metabolic process	Gene Ontology	GO:0031323	13	0.029982
plasma membrane bounded cell projection assembly	Gene Ontology	GO:0120031	3	0.0305668
phagocytic vesicle membrane	Gene Ontology	GO:0030670	2	0.0305668
autophagosome organization	Gene Ontology	GO:1905037	2	0.0305668
filopodium assembly	Gene Ontology	GO:0046847	2	0.0305668
enzyme inhibitor activity	Gene Ontology	GO:0004857	3	0.0328475
collagen trimer	Gene Ontology	GO:0005581	2	0.0341743
negative regulation of cellular process	Gene Ontology	GO:0048523	11	0.0358722
voltage-gated potassium channel activity	Gene Ontology	GO:0005249	2	0.0373559
N-methyltransferase activity	Gene Ontology	GO:0008170	2	0.0373559
intracellular membrane-bounded organelle	Gene Ontology	GO:0043231	15	0.0376358
ribonucleoside bisphosphate biosynthetic process	Gene Ontology	GO:0034030	2	0.0405619
mitochondrial gene expression	Gene Ontology	GO:0140053	2	0.0405619
inorganic ion transmembrane transport	Gene Ontology	GO:0098660	4	0.0410075
positive regulation of proteolysis involved in cellular protein catabolic process	Gene Ontology	GO:1903052	2	0.0481925
ribonucleoside diphosphate metabolic process	Gene Ontology	GO:0009185	2	0.0481925
integral component of membrane	Gene Ontology	GO:0016021	10	0.0481925
supramolecular fiber	Gene Ontology	GO:0099512	4	0.0497871
