# Supplementary material for: A composite strategy of genome-wide association study and copy number variation analysis for carcass traits in a Duroc pig population
Source: BMC Genomics. 2022 Aug 13;23:590. doi: 10.1186/s12864-022-08804-1 (PMC9375371; doi:10.1186/s12864-022-08804-1)
Supplement: Supplementary file 9 — Additional file 9: Table S9. Identified CNVRs compared with previous studies. [file 12864_2022_8804_MOESM9_ESM.xlsx]

## Sheet: Sheet1
Table S9. Identified CNVRs compared with previous studies
Comparison with Chen et al.
Our results					other study's results
CNVR ID	Chr.	Start(bp)	End(bp)	Type	Chr.	Start(bp)	End(bp)	Type	Overlapping bases(bp)
CNVR_1	chr1	437279	2292374	mixed	chr1	2046774	2139822	gain	93048
CNVR_6	chr1	7722553	7985098	mixed	chr1	7774583	7827388	loss	52805
CNVR_8	chr1	18365371	18453112	loss	chr1	18266607	18674006	loss	87741
CNVR_32	chr1	236449371	236654909	loss	chr1	236322472	236472874	loss	23503
CNVR_33	chr1	252896372	253512488	loss	chr1	252719824	253078742	loss	182370
CNVR_43	chr1	267645722	267768364	gain	chr1	267701961	268000680	loss	66403
CNVR_49	chr1	272462838	273746568	mixed	chr1	273242436	273657136	loss	414700
CNVR_60	chr2	12776098	13042380	loss	chr2	12796100	12871669	gain	75569
CNVR_70	chr2	52954740	57207850	gain	chr2	53997206	54084119	gain	86913
CNVR_88	chr2	133405406	134215621	mixed	chr2	134168778	134514074	loss	46843
CNVR_101	chr3	2457661	3480462	mixed	chr3	2520896	2665252	gain	144356
CNVR_101	chr3	2457661	3480462	mixed	chr3	3404014	3510989	gain	76448
CNVR_116	chr3	65686642	66748446	mixed	chr3	65686642	65798463	gain	111821
CNVR_126	chr3	104979920	105033562	gain	chr3	104979920	105331673	mixed	53642
CNVR_128	chr3	106875627	107604320	loss	chr3	106999209	107050524	gain	51315
CNVR_140	chr4	258866	415271	mixed	chr4	274403	354634	loss	80231
CNVR_143	chr4	6161961	6351785	mixed	chr4	6249054	6326417	loss	77363
CNVR_153	chr4	18913127	19135217	gain	chr4	18749527	19164258	mixed	222090
CNVR_185	chr4	122310782	122418721	mixed	chr4	122354410	122418721	loss	64311
CNVR_210	chr5	61137599	61317322	loss	chr5	61251369	61334995	gain	65953
CNVR_212	chr5	63787481	64458916	mixed	chr5	63920701	63994456	gain	73755
CNVR_230	chr6	40636890	40694805	gain	chr6	40636890	40694805	gain	57915
CNVR_255	chr6	135593180	135686660	gain	chr6	135593180	135755828	loss	93480
CNVR_266	chr6	157518368	157593364	mixed	chr6	157357526	157678299	mixed	74996
CNVR_304	chr7	89023136	89796742	loss	chr7	89503338	89602164	mixed	98826
CNVR_308	chr7	98089286	98469335	loss	chr7	98022168	98264173	loss	174887
CNVR_331	chr8	22905249	23111564	gain	chr8	23012368	23111564	mixed	99196
CNVR_345	chr8	113852319	114104426	loss	chr8	113988990	114104426	loss	115436
CNVR_422	chr11	28765702	29320658	gain	chr11	28561774	28964227	gain	198525
CNVR_438	chr11	55387465	55688419	gain	chr11	55611796	55688418	loss	76622
CNVR_440	chr11	61386952	61678667	mixed	chr11	61386952	61678667	gain	291715
CNVR_445	chr11	69752161	69795360	gain	chr11	69680531	69808090	loss	43199
CNVR_449	chr11	75962984	76051503	gain	chr11	75987785	76064474	gain	63718
CNVR_456	chr12	5062509	5534833	mixed	chr12	5174464	5251021	gain	76557
CNVR_491	chr13	12442742	12598280	loss	chr13	12584132	12758171	loss	14148
CNVR_517	chr13	177575147	178322323	gain	chr13	178243456	178742607	mixed	78867
CNVR_521	chr13	188265845	188665017	gain	chr13	188397873	188488379	gain	90506
CNVR_532	chr13	205362091	205475955	gain	chr13	205360774	205600395	loss	113864
CNVR_551	chr14	43438093	43581119	loss	chr14	43438093	43581245	gain	143026
CNVR_557	chr14	49631532	49928066	mixed	chr14	49579997	49659015	loss	27483
CNVR_584	chr14	133093396	133184149	gain	chr14	132952655	133275198	loss	90753
CNVR_605	chr15	32901067	33097611	loss	chr15	33076375	33196684	loss	21236
CNVR_611	chr15	90472114	90940098	gain	chr15	90690194	90823336	loss	133142
CNVR_625	chr15	137495200	140139156	mixed	chr15	137559120	137615085	gain	55965
CNVR_630	chr16	7078401	7161909	gain	chr16	7083485	7227590	gain	78424
CNVR_643	chr16	43963809	44279881	mixed	chr16	44187539	44302589	loss	92342
CNVR_663	chr17	19618211	19708155	loss	chr17	19474175	19708155	loss	89944
CNVR_668	chr17	32876461	32932811	gain	chr17	32824477	32899204	loss	22743
Comparison with Wang et al.
Our results					other study's results
CNVR ID	Chr.	Start(bp)	End(bp)	Type	Chr.	Start(bp)	End(bp)	Type	Overlapping bases(bp)
CNVR_57	chr2	8936150	9435996	mixed	chr2	9357313	9394759	loss	37446
CNVR_70	chr2	52954740	57207850	gain	chr2	53375476	53395778	gain	20302
CNVR_70	chr2	52954740	57207850	gain	chr2	54175757	54193087	gain	17330
CNVR_70	chr2	52954740	57207850	gain	chr2	56208255	56285485	loss	77230
CNVR_161	chr4	60488508	61441376	gain	chr4	61112022	61119933	gain	7911
CNVR_166	chr4	82661799	83194885	gain	chr4	82657364	82665940	loss	4141
CNVR_217	chr5	99674382	99882649	gain	chr5	99772715	99781353	gain	8638
CNVR_355	chr8	131277763	131495872	loss	chr8	131374662	131383721	loss	9059
CNVR_398	chr10	2290615	2528658	mixed	chr10	2297111	2319728	loss	22617
CNVR_402	chr10	17198973	17419183	gain	chr10	17265126	17275166	gain	10040
CNVR_426	chr11	36104079	36712215	gain	chr11	36171432	36195370	loss	23938
CNVR_464	chr12	23669036	24199377	gain	chr12	23792667	23895620	loss	102953
CNVR_466	chr12	30308588	30459555	gain	chr12	30305525	30397324	loss	88736
CNVR_491	chr13	12442742	12598280	loss	chr13	12560582	12570084	loss	9502
CNVR_538	chr14	1889766	2035184	gain	chr14	1911128	1921298	loss	10170
CNVR_574	chr14	111029177	111159480	loss	chr14	111035504	111060361	loss	24857
CNVR_576	chr14	118758299	118950015	loss	chr14	118807836	118826307	loss	18471
CNVR_589	chr14	139524158	141719266	mixed	chr14	141542368	141660244	gain	117876
CNVR_589	chr14	139524158	141719266	mixed	chr14	141526123	141576857	gain	50734
CNVR_656	chr17	3335446	3557919	mixed	chr17	3341032	3355655	loss	14623
CNVR_683	chr18	1697628	3331650	mixed	chr18	3307365	3318671	gain	11306
CNVR_691	chr18	35436181	35689442	loss	chr18	35571065	35582313	loss	11248
Comparison with Revilla et al.
Our results					other study's results
CNVR ID	Chr.	Start(bp)	End(bp)	Type	Chr.	Start(bp)	End(bp)	Type	Overlapping bases(bp)
CNVR_39	chr1	262904949	263049530	mixed	chr1	262998620	263003190	gain	4570
CNVR_57	chr2	8936150	9435996	mixed	chr2	9375369	9380423	gain	5054
CNVR_66	chr2	22300642	22890355	loss	chr2	22402694	22409369	loss	6675
CNVR_66	chr2	22300642	22890355	loss	chr2	22666199	22676381	loss	10182
CNVR_70	chr2	52954740	57207850	gain	chr2	52963986	52967622	gain	3636
CNVR_70	chr2	52954740	57207850	gain	chr2	56262874	56266268	loss	3394
CNVR_70	chr2	52954740	57207850	gain	chr2	56774728	56778993	gain	4265
CNVR_70	chr2	52954740	57207850	gain	chr2	53032744	53039689	gain	6945
CNVR_70	chr2	52954740	57207850	gain	chr2	53170701	53186554	gain	15853
CNVR_70	chr2	52954740	57207850	gain	chr2	53520198	53538009	gain	17811
CNVR_90	chr2	136088811	136232960	gain	chr2	136111664	136115300	loss	3636
CNVR_103	chr3	5934183	6150809	loss	chr3	6011136	6014380	gain	3244
CNVR_116	chr3	65686642	66748446	mixed	chr3	66084238	66087661	gain	3423
CNVR_116	chr3	65686642	66748446	mixed	chr3	66090087	66093723	gain	3636
CNVR_132	chr3	113398479	113571643	loss	chr3	113402625	113409056	gain	6431
CNVR_132	chr3	113398479	113571643	loss	chr3	113450974	113454616	gain	3642
CNVR_159	chr4	46295407	46792408	loss	chr4	46513164	46522894	gain	9730
CNVR_233	chr6	49382024	49817645	loss	chr6	49488475	49493181	gain	4706
CNVR_240	chr6	65350175	66365094	mixed	chr6	66250528	66253744	loss	3216
CNVR_248	chr6	78289048	78368681	loss	chr6	78325027	78331459	gain	6432
CNVR_281	chr7	22008244	22184943	loss	chr7	22047003	22050397	loss	3394
CNVR_304	chr7	89023136	89796742	loss	chr7	89246243	89249642	loss	3399
CNVR_321	chr8	1876229	3858083	mixed	chr8	2480484	2484120	loss	3636
CNVR_378	chr9	51469478	51659673	loss	chr9	51545114	51551902	gain	6788
CNVR_385	chr9	113703227	114092815	mixed	chr9	114063202	114066596	gain	3394
CNVR_435	chr11	46676060	46907230	loss	chr11	46706820	46710286	loss	3466
CNVR_439	chr11	58752588	59336497	loss	chr11	58756418	58760367	loss	3949
CNVR_508	chr13	93760372	93949671	gain	chr13	93803552	93925454	loss	121902
CNVR_550	chr14	36179618	36496619	loss	chr14	36408023	36412593	gain	4570
CNVR_550	chr14	36179618	36496619	loss	chr14	36417629	36423761	gain	6132
CNVR_588	chr14	137779177	137886570	gain	chr14	137837886	137844560	loss	6674
CNVR_597	chr15	16185637	16893740	mixed	chr15	16650321	16653715	loss	3394
CNVR_611	chr15	90472114	90940098	gain	chr15	90558604	90562240	loss	3636
CNVR_611	chr15	90472114	90940098	gain	chr15	90871268	90878354	loss	7086
CNVR_630	chr16	7078401	7161909	gain	chr16	7132676	7166988	gain	29233
Comparison with Stafuzza et al.
Our results					other study's results
CNVR ID	Chr.	Start(bp)	End(bp)	Type	Chr.	Start(bp)	End(bp)	Type	Overlapping bases(bp)
CNVR_1	chr1	437279	2292374	mixed	chr1	443004	455095	mixed	12091
CNVR_1	chr1	437279	2292374	mixed	chr1	1110090	1173550	mixed	63460
CNVR_1	chr1	437279	2292374	mixed	chr1	1516825	1661658	mixed	144833
CNVR_2	chr1	2443530	2535265	gain	chr1	2502000	2551985	mixed	33265
CNVR_3	chr1	3287812	3559672	loss	chr1	3296589	3356065	loss	59476
CNVR_4	chr1	6801744	6938746	loss	chr1	6801743	6871685	loss	69941
CNVR_5	chr1	7390708	7423138	mixed	chr1	7390708	7423138	gain	32430
CNVR_8	chr1	18365371	18453112	loss	chr1	18365371	18453112	loss	87741
CNVR_9	chr1	19401485	19542020	gain	chr1	19330798	19633551	loss	140535
CNVR_16	chr1	48193514	48948723	gain	chr1	48091914	48322146	loss	128632
CNVR_20	chr1	89012139	89380713	gain	chr1	88983892	89503786	loss	368574
CNVR_38	chr1	261753476	261846119	loss	chr1	261729937	261846118	loss	92642
CNVR_49	chr1	272462838	273746568	mixed	chr1	272768891	272786454	mixed	17563
CNVR_49	chr1	272462838	273746568	mixed	chr1	273026707	273136027	mixed	109320
CNVR_49	chr1	272462838	273746568	mixed	chr1	273446574	273746568	mixed	299994
CNVR_50	chr2	90567	2407984	mixed	chr2	677648	696881	mixed	19233
CNVR_79	chr2	104789636	104894181	loss	chr2	104830870	104864049	gain	33179
CNVR_95	chr2	143485661	143614039	loss	chr2	143281264	143660150	loss	128378
CNVR_99	chr3	162027	2026411	mixed	chr3	1384474	1486750	mixed	102276
CNVR_99	chr3	162027	2026411	mixed	chr3	930631	1128629	loss	197998
CNVR_101	chr3	2457661	3480462	mixed	chr3	3211719	3262804	mixed	51085
CNVR_102	chr3	3934571	4106579	mixed	chr3	4091155	4106579	loss	15424
CNVR_102	chr3	3934571	4106579	mixed	chr3	4049287	4091154	mixed	41867
CNVR_103	chr3	5934183	6150809	loss	chr3	5991114	6037740	gain	46626
CNVR_106	chr3	11678746	11821221	loss	chr3	11710129	11801338	loss	91209
CNVR_140	chr4	258866	415271	mixed	chr4	334344	366159	mixed	31815
CNVR_152	chr4	16944824	17162722	loss	chr4	17019586	17162722	loss	143136
CNVR_195	chr5	4528462	5776034	mixed	chr5	5672568	5714078	loss	41510
CNVR_195	chr5	4528462	5776034	mixed	chr5	5634814	5672567	mixed	37753
CNVR_219	chr6	51842	1347980	mixed	chr6	214267	378156	mixed	163889
CNVR_220	chr6	2430990	3738101	gain	chr6	2644669	2697800	BOTH	53131
CNVR_220	chr6	2430990	3738101	gain	chr6	3625829	3772737	mixed	112272
CNVR_239	chr6	64268261	65189989	mixed	chr6	64268260	64407959	mixed	139698
CNVR_284	chr7	27386432	27809797	loss	chr7	27310755	28072350	loss	423365
CNVR_315	chr7	115040923	115633119	mixed	chr7	115464814	115633119	loss	168305
CNVR_320	chr8	75256	1283621	mixed	chr8	253025	259616	loss	6591
CNVR_320	chr8	75256	1283621	mixed	chr8	226297	253024	mixed	26727
CNVR_320	chr8	75256	1283621	mixed	chr8	848650	865993	mixed	17343
CNVR_321	chr8	1876229	3858083	mixed	chr8	2312933	2355861	mixed	42928
CNVR_354	chr8	128799073	128946167	loss	chr8	128867539	129082801	loss	78628
CNVR_365	chr9	7165800	7526785	mixed	chr9	7165800	7168352	mixed	2552
CNVR_365	chr9	7165800	7526785	mixed	chr9	7168353	7360212	loss	191859
CNVR_383	chr9	98059641	98136434	loss	chr9	98059641	98287735	loss	76793
CNVR_415	chr11	2656131	2927403	mixed	chr11	2773010	2797823	loss	24813
CNVR_415	chr11	2656131	2927403	mixed	chr11	2730169	2773009	mixed	42840
CNVR_420	chr11	11119699	11256544	loss	chr11	11094441	11196890	loss	77191
CNVR_433	chr11	43791486	43890386	gain	chr11	43791486	43890386	loss	98900
CNVR_436	chr11	48566291	48704732	loss	chr11	48566291	48749391	loss	138441
CNVR_440	chr11	61386952	61678667	mixed	chr11	61506648	61553605	mixed	46957
CNVR_440	chr11	61386952	61678667	mixed	chr11	61553606	61678667	loss	125061
CNVR_450	chr11	77144460	78780052	mixed	chr11	77653685	77869056	mixed	215371
CNVR_451	chr12	178275	2335886	mixed	chr12	301082	417229	mixed	116147
CNVR_451	chr12	178275	2335886	mixed	chr12	248447	301081	loss	52634
CNVR_455	chr12	4263268	4350801	gain	chr12	3991830	4453309	loss	87533
CNVR_502	chr13	63556910	63680518	loss	chr13	63515295	63680518	loss	123608
CNVR_503	chr13	73664860	73892680	loss	chr13	73664860	73892680	loss	227820
CNVR_556	chr14	49120251	49198015	gain	chr14	49150883	50045487	loss	47132
CNVR_557	chr14	49631532	49928066	mixed	chr14	49150883	50045487	loss	296534
CNVR_562	chr14	66739480	66813618	loss	chr14	66511894	66813618	loss	74138
CNVR_563	chr14	69374032	69492065	gain	chr14	69040500	69783258	loss	118033
CNVR_566	chr14	87523214	88011312	loss	chr14	87523214	87599793	loss	76579
CNVR_569	chr14	95407302	96948372	mixed	chr14	95407302	96277615	loss	870313
CNVR_587	chr14	137077958	137125011	gain	chr14	137058995	137325993	loss	47053
CNVR_589	chr14	139524158	141719266	mixed	chr14	140863488	140947084	mixed	83596
CNVR_602	chr15	28589151	28637589	gain	chr15	28562251	28658318	mixed	48438
CNVR_608	chr15	62211674	62996615	gain	chr15	62211674	62942823	loss	731149
CNVR_625	chr15	137495200	140139156	mixed	chr15	139804879	139847162	mixed	42283
CNVR_625	chr15	137495200	140139156	mixed	chr15	139727011	139755277	loss	28266
CNVR_636	chr16	22044267	22442205	gain	chr16	22166325	22477453	loss	275880
CNVR_654	chr16	78550922	79365542	mixed	chr16	79222393	79365542	loss	143149
CNVR_687	chr18	9954276	10113523	loss	chr18	9935903	10083200	loss	128924
Comparison with Wang et al.
Our results					other study's results
CNVR ID	Chr.	Start(bp)	End(bp)	Type	Chr.	Start(bp)	End(bp)	Type	Overlapping bases(bp)
CNVR_1	chr1	437279	2292374	mixed	chr1	1471069	1737865	mixed	266796
CNVR_2	chr1	2443530	2535265	gain	chr1	2519551	2551985	mixed	15714
CNVR_3	chr1	3287812	3559672	loss	chr1	3287812	3310395	mixed	22583
CNVR_4	chr1	6801744	6938746	loss	chr1	6825248	6871685	loss	46437
CNVR_7	chr1	14767132	14895887	loss	chr1	14694884	14785944	gain	18812
CNVR_8	chr1	18365371	18453112	loss	chr1	18365371	18411851	loss	46480
CNVR_18	chr1	69015932	69083301	gain	chr1	68995265	69083300	loss	67368
CNVR_20	chr1	89012139	89380713	gain	chr1	88983892	89250052	mixed	237913
CNVR_43	chr1	267645722	267768364	gain	chr1	267671972	267768364	gain	96392
CNVR_47	chr1	270413118	270492246	gain	chr1	270413118	270437113	gain	23995
CNVR_49	chr1	272462838	273746568	mixed	chr1	273402707	273746568	mixed	343861
CNVR_55	chr2	6614552	7143618	mixed	chr2	6789882	6823767	gain	33885
CNVR_95	chr2	143485661	143614039	loss	chr2	143281264	143614039	loss	128378
CNVR_99	chr3	162027	2026411	mixed	chr3	1224001	1244647	mixed	20646
CNVR_99	chr3	162027	2026411	mixed	chr3	1734236	2002472	mixed	268236
CNVR_101	chr3	2457661	3480462	mixed	chr3	2959798	3289140	loss	329342
CNVR_102	chr3	3934571	4106579	mixed	chr3	3797880	4106579	loss	172008
CNVR_103	chr3	5934183	6150809	loss	chr3	5941398	6037740	mixed	96342
CNVR_106	chr3	11678746	11821221	loss	chr3	11731486	11801338	loss	69852
CNVR_140	chr4	258866	415271	mixed	chr4	258866	354634	mixed	95768
CNVR_146	chr4	9354508	9501109	gain	chr4	9501108	9533653	gain	1
CNVR_170	chr4	94242003	94810082	mixed	chr4	94666722	94810082	loss	143360
CNVR_179	chr4	110210917	110296912	loss	chr4	110223698	110411248	gain	73214
CNVR_183	chr4	115830589	116227832	mixed	chr4	116128493	116148656	gain	20163
CNVR_186	chr4	123482449	123524112	gain	chr4	123482449	123524112	gain	41663
CNVR_189	chr4	129762092	129891923	loss	chr4	129650429	129891923	loss	129831
CNVR_191	chr5	2249879	2281918	loss	chr5	2272405	2278730	gain	6325
CNVR_192	chr5	2494251	2811761	mixed	chr5	2514453	2516479	loss	2026
CNVR_192	chr5	2494251	2811761	mixed	chr5	2741951	2811761	mixed	69810
CNVR_195	chr5	4528462	5776034	mixed	chr5	5127309	5153863	loss	26554
CNVR_198	chr5	8342317	8713166	mixed	chr5	8400710	8462280	mixed	61570
CNVR_218	chr5	100738617	100788092	loss	chr5	100738617	100788092	gain	49475
CNVR_226	chr6	15393443	15696875	loss	chr6	15341792	15696875	loss	303432
CNVR_257	chr6	142358005	143256333	mixed	chr6	142750306	143276520	loss	506027
CNVR_277	chr7	4519759	4645765	loss	chr7	4540468	4667522	loss	105297
CNVR_287	chr7	33332688	33546017	loss	chr7	33382728	33466656	gain	83928
CNVR_291	chr7	39222980	39383743	gain	chr7	39222980	39271476	loss	48496
CNVR_292	chr7	43839663	44057225	gain	chr7	43839663	43894067	gain	54404
CNVR_298	chr7	53498685	53527164	mixed	chr7	53498685	53527164	loss	28479
CNVR_315	chr7	115040923	115633119	mixed	chr7	115587211	115633119	loss	45908
CNVR_321	chr8	1876229	3858083	mixed	chr8	2091887	2137736	loss	45849
CNVR_324	chr8	6164113	6196333	gain	chr8	6164112	6196332	gain	32219
CNVR_331	chr8	22905249	23111564	gain	chr8	22905249	23179450	loss	206315
CNVR_345	chr8	113852319	114104426	loss	chr8	113988990	114104426	mixed	115436
CNVR_360	chr9	619847	1189700	loss	chr9	654880	709585	loss	54705
CNVR_360	chr9	619847	1189700	loss	chr9	740755	799116	loss	58361
CNVR_362	chr9	3080614	3377860	mixed	chr9	3132217	3303218	loss	171001
CNVR_364	chr9	6790515	6902675	gain	chr9	6788575	6867464	loss	76949
CNVR_366	chr9	7627074	8448343	mixed	chr9	7592969	7643984	gain	16910
CNVR_378	chr9	51469478	51659673	loss	chr9	51471500	51584000	loss	112500
CNVR_398	chr10	2290615	2528658	mixed	chr10	2290615	2380308	loss	89693
CNVR_401	chr10	13643253	13844040	mixed	chr10	13694094	13985129	mixed	149946
CNVR_413	chr11	836702	1447798	loss	chr11	839991	918500	loss	78509
CNVR_413	chr11	836702	1447798	loss	chr11	1273124	1332928	loss	59804
CNVR_433	chr11	43791486	43890386	gain	chr11	43791486	43890386	mixed	98900
CNVR_440	chr11	61386952	61678667	mixed	chr11	61409003	61553605	mixed	144602
CNVR_455	chr12	4263268	4350801	gain	chr12	4263268	4453309	loss	87533
CNVR_464	chr12	23669036	24199377	gain	chr12	23776574	23890636	mixed	114062
CNVR_475	chr12	44410339	44491255	loss	chr12	44443257	44557296	gain	47998
CNVR_526	chr13	197092574	197570477	loss	chr13	197092574	197233808	loss	141234
CNVR_534	chr13	206578011	208240759	mixed	chr13	206628365	206649540	loss	21175
CNVR_551	chr14	43438093	43581119	loss	chr14	43438093	43581119	loss	143026
CNVR_561	chr14	65160405	65184060	gain	chr14	65160405	65184060	mixed	23655
CNVR_590	chr15	1091163	1151527	gain	chr15	1071948	1111532	gain	20369
CNVR_608	chr15	62211674	62996615	gain	chr15	62211674	62628159	mixed	416485
CNVR_613	chr15	101081325	101139103	loss	chr15	101081325	101139103	mixed	57778
CNVR_625	chr15	137495200	140139156	mixed	chr15	139628341	139755277	mixed	126936
CNVR_628	chr16	4486896	4716863	gain	chr16	4486896	4613533	gain	126637
CNVR_632	chr16	12268644	12594872	mixed	chr16	12343710	12594872	loss	251162
CNVR_654	chr16	78550922	79365542	mixed	chr16	79013652	79365542	loss	351890
CNVR_669	chr17	35383659	35524307	gain	chr17	35453706	35573807	gain	70601
CNVR_679	chr17	58697624	58973970	gain	chr17	58860824	58909666	loss	48842
CNVR_683	chr18	1697628	3331650	mixed	chr18	3057521	3084618	loss	27097
CNVR_683	chr18	1697628	3331650	mixed	chr18	1697628	1734181	loss	36553
CNVR_686	chr18	5777283	6131829	loss	chr18	5874043	6155569	loss	257786
Comparison with Zhang et al.
Our results					other study's results
CNVR ID	Chr.	Start(bp)	End(bp)	Type	Chr.	Start(bp)	End(bp)	Type	Overlapping bases(bp)
CNVR_1	chr1	437279	2292374	mixed	chr1	437601	440000	mixed	2399
CNVR_1	chr1	437279	2292374	mixed	chr1	480401	485200	mixed	4799
CNVR_1	chr1	437279	2292374	mixed	chr1	878801	880800	mixed	1999
CNVR_1	chr1	437279	2292374	mixed	chr1	1056801	1059600	mixed	2799
CNVR_1	chr1	437279	2292374	mixed	chr1	1378401	1380400	mixed	1999
CNVR_1	chr1	437279	2292374	mixed	chr1	1655201	1657600	mixed	2399
CNVR_1	chr1	437279	2292374	mixed	chr1	1243601	1246400	mixed	2799
CNVR_4	chr1	6801744	6938746	loss	chr1	6866401	6868400	mixed	1999
CNVR_8	chr1	18365371	18453112	loss	chr1	18381601	18383600	mixed	1999
CNVR_11	chr1	22995675	23924870	loss	chr1	23109601	23111600	mixed	1999
CNVR_11	chr1	22995675	23924870	loss	chr1	23112801	23115600	mixed	2799
CNVR_11	chr1	22995675	23924870	loss	chr1	23274401	23277600	Gain	3199
CNVR_11	chr1	22995675	23924870	loss	chr1	23325201	23329200	Loss	3999
CNVR_11	chr1	22995675	23924870	loss	chr1	23332401	23337200	mixed	4799
CNVR_11	chr1	22995675	23924870	loss	chr1	23355201	23360400	Loss	5199
CNVR_11	chr1	22995675	23924870	loss	chr1	23766801	23770800	Loss	3999
CNVR_11	chr1	22995675	23924870	loss	chr1	23555601	23561200	Loss	5599
CNVR_12	chr1	26727656	26823253	gain	chr1	26804001	26806000	Loss	1999
CNVR_14	chr1	35775772	35899320	loss	chr1	35874401	35876400	mixed	1999
CNVR_16	chr1	48193514	48948723	gain	chr1	48648401	48650400	mixed	1999
CNVR_19	chr1	77557668	77673521	gain	chr1	77571601	77574400	Gain	2799
CNVR_20	chr1	89012139	89380713	gain	chr1	89054801	89058800	Loss	3999
CNVR_20	chr1	89012139	89380713	gain	chr1	89188401	89190400	mixed	1999
CNVR_20	chr1	89012139	89380713	gain	chr1	89266401	89271200	Loss	4799
CNVR_23	chr1	143441680	143655123	gain	chr1	143478001	143480000	Gain	1999
CNVR_23	chr1	143441680	143655123	gain	chr1	143454001	143459600	Gain	5599
CNVR_26	chr1	154951672	155129906	loss	chr1	155125601	155129200	Loss	3599
CNVR_27	chr1	175130260	175349136	mixed	chr1	175331201	175333600	mixed	2399
CNVR_29	chr1	215295091	215847916	loss	chr1	215405601	215408800	mixed	3199
CNVR_29	chr1	215295091	215847916	loss	chr1	215507201	215508800	mixed	1599
CNVR_29	chr1	215295091	215847916	loss	chr1	215674801	215680000	Gain	5199
CNVR_30	chr1	224826959	225220018	loss	chr1	224915601	224937600	Loss	21999
CNVR_32	chr1	236449371	236654909	loss	chr1	236611201	236612800	Loss	1599
CNVR_32	chr1	236449371	236654909	loss	chr1	236625601	236628400	mixed	2799
CNVR_33	chr1	252896372	253512488	loss	chr1	252948801	252951600	mixed	2799
CNVR_33	chr1	252896372	253512488	loss	chr1	252953201	252955600	Gain	2399
CNVR_33	chr1	252896372	253512488	loss	chr1	253233201	253237200	Loss	3999
CNVR_33	chr1	252896372	253512488	loss	chr1	253400401	253402800	mixed	2399
CNVR_33	chr1	252896372	253512488	loss	chr1	253164401	253167600	Loss	3199
CNVR_36	chr1	260869133	260944137	mixed	chr1	260867201	260869600	Gain	467
CNVR_37	chr1	261110838	261196617	loss	chr1	261164801	261168400	Loss	3599
CNVR_37	chr1	261110838	261196617	loss	chr1	261169201	261173200	Loss	3999
CNVR_37	chr1	261110838	261196617	loss	chr1	261174001	261175600	Loss	1599
CNVR_37	chr1	261110838	261196617	loss	chr1	261187201	261189600	Loss	2399
CNVR_37	chr1	261110838	261196617	loss	chr1	261196001	261198000	mixed	616
CNVR_37	chr1	261110838	261196617	loss	chr1	261144001	261147200	Loss	3199
CNVR_37	chr1	261110838	261196617	loss	chr1	261191201	261194000	Loss	2799
CNVR_38	chr1	261753476	261846119	loss	chr1	261778801	261780400	mixed	1599
CNVR_38	chr1	261753476	261846119	loss	chr1	261781201	261783200	mixed	1999
CNVR_39	chr1	262904949	263049530	mixed	chr1	262950401	262957600	Loss	7199
CNVR_39	chr1	262904949	263049530	mixed	chr1	262957201	262965200	Gain	7999
CNVR_39	chr1	262904949	263049530	mixed	chr1	262966001	263006800	Gain	40799
CNVR_39	chr1	262904949	263049530	mixed	chr1	262740001	262950800	mixed	45851
CNVR_44	chr1	268246270	268617556	loss	chr1	268452801	268456000	mixed	3199
CNVR_44	chr1	268246270	268617556	loss	chr1	268530001	268531600	mixed	1599
CNVR_44	chr1	268246270	268617556	loss	chr1	268557601	268560000	Gain	2399
CNVR_44	chr1	268246270	268617556	loss	chr1	268583601	268585600	Gain	1999
CNVR_44	chr1	268246270	268617556	loss	chr1	268590001	268592400	mixed	2399
CNVR_44	chr1	268246270	268617556	loss	chr1	268565201	268567600	mixed	2399
CNVR_46	chr1	269527781	269822558	loss	chr1	269584801	269587200	mixed	2399
CNVR_46	chr1	269527781	269822558	loss	chr1	269588001	269590400	mixed	2399
CNVR_46	chr1	269527781	269822558	loss	chr1	269625201	269627200	mixed	1999
CNVR_48	chr1	270888682	271157848	mixed	chr1	270972801	270974800	mixed	1999
CNVR_48	chr1	270888682	271157848	mixed	chr1	271125201	271126800	mixed	1599
CNVR_49	chr1	272462838	273746568	mixed	chr1	272624401	272626400	mixed	1999
CNVR_49	chr1	272462838	273746568	mixed	chr1	272798001	272799600	mixed	1599
CNVR_49	chr1	272462838	273746568	mixed	chr1	272800001	272802000	mixed	1999
CNVR_49	chr1	272462838	273746568	mixed	chr1	272802801	272806400	mixed	3599
CNVR_49	chr1	272462838	273746568	mixed	chr1	272810001	272812400	Gain	2399
CNVR_49	chr1	272462838	273746568	mixed	chr1	272819601	272821200	Gain	1599
CNVR_49	chr1	272462838	273746568	mixed	chr1	273030001	273032800	Loss	2799
CNVR_49	chr1	272462838	273746568	mixed	chr1	273091601	273093200	mixed	1599
CNVR_49	chr1	272462838	273746568	mixed	chr1	273700401	273702000	Gain	1599
CNVR_49	chr1	272462838	273746568	mixed	chr1	273579601	273582000	mixed	2399
CNVR_49	chr1	272462838	273746568	mixed	chr1	273708801	273711600	Gain	2799
CNVR_50	chr2	90567	2407984	mixed	chr2	121601	123200	Loss	1599
CNVR_50	chr2	90567	2407984	mixed	chr2	465201	466800	Gain	1599
CNVR_50	chr2	90567	2407984	mixed	chr2	510001	512800	Gain	2799
CNVR_50	chr2	90567	2407984	mixed	chr2	682001	685200	mixed	3199
CNVR_50	chr2	90567	2407984	mixed	chr2	773601	775200	mixed	1599
CNVR_50	chr2	90567	2407984	mixed	chr2	776001	780000	mixed	3999
CNVR_50	chr2	90567	2407984	mixed	chr2	1114401	1116400	mixed	1999
CNVR_50	chr2	90567	2407984	mixed	chr2	1268001	1270400	Gain	2399
CNVR_50	chr2	90567	2407984	mixed	chr2	1300401	1303200	Loss	2799
CNVR_50	chr2	90567	2407984	mixed	chr2	1327601	1329200	mixed	1599
CNVR_50	chr2	90567	2407984	mixed	chr2	1740401	1742400	mixed	1999
CNVR_50	chr2	90567	2407984	mixed	chr2	1815601	1817600	mixed	1999
CNVR_50	chr2	90567	2407984	mixed	chr2	1890801	1892800	mixed	1999
CNVR_50	chr2	90567	2407984	mixed	chr2	2061201	2063200	Gain	1999
CNVR_50	chr2	90567	2407984	mixed	chr2	2164001	2166000	mixed	1999
CNVR_50	chr2	90567	2407984	mixed	chr2	2170801	2172800	mixed	1999
CNVR_50	chr2	90567	2407984	mixed	chr2	2236801	2240000	Gain	3199
CNVR_50	chr2	90567	2407984	mixed	chr2	2245201	2247200	mixed	1999
CNVR_50	chr2	90567	2407984	mixed	chr2	2313201	2316800	Loss	3599
CNVR_50	chr2	90567	2407984	mixed	chr2	2176801	2190400	mixed	13599
CNVR_50	chr2	90567	2407984	mixed	chr2	2195201	2201200	Loss	5999
CNVR_50	chr2	90567	2407984	mixed	chr2	128401	132800	Gain	4399
CNVR_50	chr2	90567	2407984	mixed	chr2	523201	524800	mixed	1599
CNVR_51	chr2	2591046	2984595	mixed	chr2	2895601	2898000	mixed	2399
CNVR_53	chr2	3235504	3946741	mixed	chr2	3348001	3350000	Gain	1999
CNVR_53	chr2	3235504	3946741	mixed	chr2	3900801	3904000	Gain	3199
CNVR_53	chr2	3235504	3946741	mixed	chr2	3258801	3260800	Gain	1999
CNVR_53	chr2	3235504	3946741	mixed	chr2	3899201	3900800	mixed	1599
CNVR_54	chr2	6375850	6511747	gain	chr2	6414401	6417200	Gain	2799
CNVR_54	chr2	6375850	6511747	gain	chr2	6509201	6510800	mixed	1599
CNVR_55	chr2	6614552	7143618	mixed	chr2	6680001	6681600	mixed	1599
CNVR_55	chr2	6614552	7143618	mixed	chr2	6682801	6684400	mixed	1599
CNVR_55	chr2	6614552	7143618	mixed	chr2	6759201	6761600	Gain	2399
CNVR_55	chr2	6614552	7143618	mixed	chr2	6771601	6773200	mixed	1599
CNVR_55	chr2	6614552	7143618	mixed	chr2	6786001	6788400	Gain	2399
CNVR_55	chr2	6614552	7143618	mixed	chr2	6791201	6792800	Gain	1599
CNVR_55	chr2	6614552	7143618	mixed	chr2	6812801	6814800	Gain	1999
CNVR_55	chr2	6614552	7143618	mixed	chr2	6816001	6817600	Gain	1599
CNVR_55	chr2	6614552	7143618	mixed	chr2	6846001	6848400	Gain	2399
CNVR_55	chr2	6614552	7143618	mixed	chr2	6889201	6890800	mixed	1599
CNVR_55	chr2	6614552	7143618	mixed	chr2	7012801	7015200	mixed	2399
CNVR_55	chr2	6614552	7143618	mixed	chr2	7020801	7023200	Gain	2399
CNVR_55	chr2	6614552	7143618	mixed	chr2	7073601	7075200	mixed	1599
CNVR_55	chr2	6614552	7143618	mixed	chr2	6765201	6769600	Gain	4399
CNVR_56	chr2	7266258	7394804	mixed	chr2	7326401	7328000	mixed	1599
CNVR_57	chr2	8936150	9435996	mixed	chr2	9016401	9019200	Gain	2799
CNVR_57	chr2	8936150	9435996	mixed	chr2	9051601	9053200	mixed	1599
CNVR_57	chr2	8936150	9435996	mixed	chr2	9147201	9149200	Gain	1999
CNVR_57	chr2	8936150	9435996	mixed	chr2	9230801	9232400	mixed	1599
CNVR_57	chr2	8936150	9435996	mixed	chr2	9266401	9270000	Gain	3599
CNVR_57	chr2	8936150	9435996	mixed	chr2	9275201	9278000	Gain	2799
CNVR_57	chr2	8936150	9435996	mixed	chr2	9322801	9324800	mixed	1999
CNVR_57	chr2	8936150	9435996	mixed	chr2	9187201	9191600	Gain	4399
CNVR_57	chr2	8936150	9435996	mixed	chr2	9359201	9394800	Gain	35599
CNVR_57	chr2	8936150	9435996	mixed	chr2	9170801	9180800	Gain	9999
CNVR_59	chr2	10584163	11057550	mixed	chr2	10586001	10588000	mixed	1999
CNVR_60	chr2	12776098	13042380	loss	chr2	12978001	12982800	Loss	4799
CNVR_60	chr2	12776098	13042380	loss	chr2	12988401	12990400	mixed	1999
CNVR_61	chr2	13179581	13294789	loss	chr2	13184801	13186800	Gain	1999
CNVR_61	chr2	13179581	13294789	loss	chr2	13283601	13285600	Gain	1999
CNVR_65	chr2	20563683	21237316	loss	chr2	20932001	20934400	mixed	2399
CNVR_69	chr2	49231916	49471635	loss	chr2	49229201	49232000	mixed	84
CNVR_70	chr2	52954740	57207850	gain	chr2	52960401	52964000	Gain	3599
CNVR_70	chr2	52954740	57207850	gain	chr2	53113201	53115600	Loss	2399
CNVR_70	chr2	52954740	57207850	gain	chr2	53134401	53136400	mixed	1999
CNVR_70	chr2	52954740	57207850	gain	chr2	53137601	53140000	Gain	2399
CNVR_70	chr2	52954740	57207850	gain	chr2	53142801	53146400	Gain	3599
CNVR_70	chr2	52954740	57207850	gain	chr2	53153201	53159600	Loss	6399
CNVR_70	chr2	52954740	57207850	gain	chr2	53271201	53277200	Loss	5999
CNVR_70	chr2	52954740	57207850	gain	chr2	53387201	53389600	mixed	2399
CNVR_70	chr2	52954740	57207850	gain	chr2	53413601	53415600	mixed	1999
CNVR_70	chr2	52954740	57207850	gain	chr2	53464801	53466800	Gain	1999
CNVR_70	chr2	52954740	57207850	gain	chr2	53614801	53616800	mixed	1999
CNVR_70	chr2	52954740	57207850	gain	chr2	53663601	53666000	Loss	2399
CNVR_70	chr2	52954740	57207850	gain	chr2	53682001	53686400	Loss	4399
CNVR_70	chr2	52954740	57207850	gain	chr2	53730001	53732400	Loss	2399
CNVR_70	chr2	52954740	57207850	gain	chr2	53990001	53994800	Gain	4799
CNVR_70	chr2	52954740	57207850	gain	chr2	54208401	54210400	mixed	1999
CNVR_70	chr2	52954740	57207850	gain	chr2	54248801	54252400	Loss	3599
CNVR_70	chr2	52954740	57207850	gain	chr2	54252801	54254400	mixed	1599
CNVR_70	chr2	52954740	57207850	gain	chr2	54254801	54256400	mixed	1599
CNVR_70	chr2	52954740	57207850	gain	chr2	54256801	54258400	mixed	1599
CNVR_70	chr2	52954740	57207850	gain	chr2	54261601	54263600	mixed	1999
CNVR_70	chr2	52954740	57207850	gain	chr2	54267201	54269600	Loss	2399
CNVR_70	chr2	52954740	57207850	gain	chr2	54273601	54275600	Loss	1999
CNVR_70	chr2	52954740	57207850	gain	chr2	54372401	54375200	Loss	2799
CNVR_70	chr2	52954740	57207850	gain	chr2	54690401	54692400	mixed	1999
CNVR_70	chr2	52954740	57207850	gain	chr2	54938001	54941600	mixed	3599
CNVR_70	chr2	52954740	57207850	gain	chr2	55177601	55179200	Loss	1599
CNVR_70	chr2	52954740	57207850	gain	chr2	55290001	55294800	Loss	4799
CNVR_70	chr2	52954740	57207850	gain	chr2	55372801	55374400	Loss	1599
CNVR_70	chr2	52954740	57207850	gain	chr2	55376001	55377600	Loss	1599
CNVR_70	chr2	52954740	57207850	gain	chr2	55564801	55566800	Gain	1999
CNVR_70	chr2	52954740	57207850	gain	chr2	55593601	55600800	Loss	7199
CNVR_70	chr2	52954740	57207850	gain	chr2	55871601	55875200	mixed	3599
CNVR_70	chr2	52954740	57207850	gain	chr2	56221601	56223200	mixed	1599
CNVR_70	chr2	52954740	57207850	gain	chr2	56322001	56324000	mixed	1999
CNVR_70	chr2	52954740	57207850	gain	chr2	56325601	56328000	Gain	2399
CNVR_70	chr2	52954740	57207850	gain	chr2	56332001	56334000	mixed	1999
CNVR_70	chr2	52954740	57207850	gain	chr2	56410801	56413200	mixed	2399
CNVR_70	chr2	52954740	57207850	gain	chr2	56448001	56452800	Loss	4799
CNVR_70	chr2	52954740	57207850	gain	chr2	56597601	56600800	mixed	3199
CNVR_70	chr2	52954740	57207850	gain	chr2	56662001	56669600	Loss	7599
CNVR_70	chr2	52954740	57207850	gain	chr2	56678401	56681200	Loss	2799
CNVR_70	chr2	52954740	57207850	gain	chr2	56700401	56702400	mixed	1999
CNVR_70	chr2	52954740	57207850	gain	chr2	56774401	56779600	Gain	5199
CNVR_70	chr2	52954740	57207850	gain	chr2	56834001	56836000	Loss	1999
CNVR_70	chr2	52954740	57207850	gain	chr2	53036001	53051600	Gain	15599
CNVR_70	chr2	52954740	57207850	gain	chr2	53052001	53070800	Gain	18799
CNVR_70	chr2	52954740	57207850	gain	chr2	53147201	53152000	Gain	4799
CNVR_70	chr2	52954740	57207850	gain	chr2	53312001	53317200	Loss	5199
CNVR_70	chr2	52954740	57207850	gain	chr2	53819601	53822800	Loss	3199
CNVR_70	chr2	52954740	57207850	gain	chr2	54145201	54150800	Loss	5599
CNVR_70	chr2	52954740	57207850	gain	chr2	54173601	54186400	Loss	12799
CNVR_70	chr2	52954740	57207850	gain	chr2	54279601	54286800	Loss	7199
CNVR_70	chr2	52954740	57207850	gain	chr2	54436401	54492400	mixed	55999
CNVR_70	chr2	52954740	57207850	gain	chr2	55915201	55918800	mixed	3599
CNVR_70	chr2	52954740	57207850	gain	chr2	56002001	56022000	Gain	19999
CNVR_70	chr2	52954740	57207850	gain	chr2	56259201	56274400	Loss	15199
CNVR_70	chr2	52954740	57207850	gain	chr2	56590001	56593200	Loss	3199
CNVR_70	chr2	52954740	57207850	gain	chr2	56683201	56688800	Gain	5599
CNVR_70	chr2	52954740	57207850	gain	chr2	54001601	54036400	Loss	34799
CNVR_70	chr2	52954740	57207850	gain	chr2	54386801	54396800	Gain	9999
CNVR_70	chr2	52954740	57207850	gain	chr2	56229601	56231200	mixed	1599
CNVR_70	chr2	52954740	57207850	gain	chr2	56355601	56364400	Loss	8799
CNVR_71	chr2	76013400	76535013	mixed	chr2	76045601	76048000	Gain	2399
CNVR_71	chr2	76013400	76535013	mixed	chr2	76110401	76112000	Gain	1599
CNVR_71	chr2	76013400	76535013	mixed	chr2	76146001	76148000	mixed	1999
CNVR_71	chr2	76013400	76535013	mixed	chr2	76251201	76253200	mixed	1999
CNVR_71	chr2	76013400	76535013	mixed	chr2	76505601	76509600	Gain	3999
CNVR_71	chr2	76013400	76535013	mixed	chr2	76517601	76520400	Gain	2799
CNVR_72	chr2	76905754	77301580	loss	chr2	77039201	77040800	mixed	1599
CNVR_72	chr2	76905754	77301580	loss	chr2	77116001	77117600	mixed	1599
CNVR_72	chr2	76905754	77301580	loss	chr2	77126001	77129600	Gain	3599
CNVR_72	chr2	76905754	77301580	loss	chr2	77130801	77134400	mixed	3599
CNVR_72	chr2	76905754	77301580	loss	chr2	77186801	77188400	mixed	1599
CNVR_72	chr2	76905754	77301580	loss	chr2	77194401	77196000	mixed	1599
CNVR_72	chr2	76905754	77301580	loss	chr2	77206401	77208400	Gain	1999
CNVR_72	chr2	76905754	77301580	loss	chr2	77214001	77217200	Gain	3199
CNVR_72	chr2	76905754	77301580	loss	chr2	77218001	77220000	Gain	1999
CNVR_72	chr2	76905754	77301580	loss	chr2	77118801	77122400	Gain	3599
CNVR_72	chr2	76905754	77301580	loss	chr2	77183601	77185200	Gain	1599
CNVR_72	chr2	76905754	77301580	loss	chr2	77298001	77300000	Gain	1999
CNVR_72	chr2	76905754	77301580	loss	chr2	77197201	77202800	Gain	5599
CNVR_73	chr2	82704478	83072216	loss	chr2	82714401	82716000	mixed	1599
CNVR_73	chr2	82704478	83072216	loss	chr2	82771201	82774000	Loss	2799
CNVR_77	chr2	102231770	102528479	loss	chr2	102243201	102245200	Gain	1999
CNVR_78	chr2	103243085	103350665	loss	chr2	103254001	103258000	Gain	3999
CNVR_78	chr2	103243085	103350665	loss	chr2	103311601	103313200	Gain	1599
CNVR_80	chr2	105908671	106135493	gain	chr2	105959601	105962000	mixed	2399
CNVR_83	chr2	114368659	114542328	gain	chr2	114530001	114532400	Loss	2399
CNVR_85	chr2	125428159	125512462	gain	chr2	125506401	125508000	mixed	1599
CNVR_86	chr2	131877157	131966594	mixed	chr2	131959201	131962000	Loss	2799
CNVR_88	chr2	133405406	134215621	mixed	chr2	133516401	133525600	Loss	9199
CNVR_88	chr2	133405406	134215621	mixed	chr2	133549601	133551200	Loss	1599
CNVR_88	chr2	133405406	134215621	mixed	chr2	133551601	133555600	Loss	3999
CNVR_88	chr2	133405406	134215621	mixed	chr2	133950401	133952000	mixed	1599
CNVR_89	chr2	135551879	135647128	loss	chr2	135589601	135591600	mixed	1999
CNVR_89	chr2	135551879	135647128	loss	chr2	135592001	135594000	mixed	1999
CNVR_91	chr2	136324736	136666645	loss	chr2	136474801	136476800	Gain	1999
CNVR_91	chr2	136324736	136666645	loss	chr2	136650401	136653200	Gain	2799
CNVR_93	chr2	141217921	141640835	mixed	chr2	141410801	141413600	mixed	2799
CNVR_93	chr2	141217921	141640835	mixed	chr2	141482001	141484000	mixed	1999
CNVR_97	chr2	150411745	150741751	mixed	chr2	150490001	150492000	Gain	1999
CNVR_97	chr2	150411745	150741751	mixed	chr2	150583201	150584800	Gain	1599
CNVR_97	chr2	150411745	150741751	mixed	chr2	150590401	150598800	Gain	8399
CNVR_97	chr2	150411745	150741751	mixed	chr2	150602401	150604000	mixed	1599
CNVR_97	chr2	150411745	150741751	mixed	chr2	150604801	150606800	Gain	1999
CNVR_97	chr2	150411745	150741751	mixed	chr2	150678801	150681600	Gain	2799
CNVR_97	chr2	150411745	150741751	mixed	chr2	150585201	150588400	Gain	3199
CNVR_98	chr2	150838486	151385319	loss	chr2	151012001	151015200	mixed	3199
CNVR_98	chr2	150838486	151385319	loss	chr2	151249601	151252000	mixed	2399
CNVR_99	chr3	162027	2026411	mixed	chr3	298401	300400	Gain	1999
CNVR_99	chr3	162027	2026411	mixed	chr3	497601	500400	Gain	2799
CNVR_99	chr3	162027	2026411	mixed	chr3	1315201	1317200	mixed	1999
CNVR_99	chr3	162027	2026411	mixed	chr3	1842001	1844400	Gain	2399
CNVR_100	chr3	2330216	2368171	gain	chr3	2348801	2351200	mixed	2399
CNVR_101	chr3	2457661	3480462	mixed	chr3	2664801	2698800	Loss	33999
CNVR_101	chr3	2457661	3480462	mixed	chr3	2709601	2743600	Loss	33999
CNVR_101	chr3	2457661	3480462	mixed	chr3	3244001	3246800	mixed	2799
CNVR_104	chr3	9822900	10104448	mixed	chr3	9846801	9849600	Gain	2799
CNVR_104	chr3	9822900	10104448	mixed	chr3	9982401	9984000	Gain	1599
CNVR_104	chr3	9822900	10104448	mixed	chr3	10038801	10040400	mixed	1599
CNVR_104	chr3	9822900	10104448	mixed	chr3	9911601	9916000	Gain	4399
CNVR_108	chr3	13938747	14308331	loss	chr3	13953601	13956000	Loss	2399
CNVR_108	chr3	13938747	14308331	loss	chr3	13956801	13958800	Loss	1999
CNVR_108	chr3	13938747	14308331	loss	chr3	13960401	13972400	Loss	11999
CNVR_108	chr3	13938747	14308331	loss	chr3	13978801	13985600	Loss	6799
CNVR_108	chr3	13938747	14308331	loss	chr3	13938001	13953600	Loss	14853
CNVR_108	chr3	13938747	14308331	loss	chr3	13989601	14002800	Loss	13199
CNVR_111	chr3	16445045	16667913	gain	chr3	16563201	16565200	Gain	1999
CNVR_112	chr3	16767106	17187989	mixed	chr3	17107601	17109200	mixed	1599
CNVR_112	chr3	16767106	17187989	mixed	chr3	17164801	17168000	mixed	3199
CNVR_116	chr3	65686642	66748446	mixed	chr3	66019601	66021600	Loss	1999
CNVR_116	chr3	65686642	66748446	mixed	chr3	66083601	66092800	Gain	9199
CNVR_117	chr3	69635251	69835299	mixed	chr3	69641601	69643600	mixed	1999
CNVR_117	chr3	69635251	69835299	mixed	chr3	69699201	69701600	mixed	2399
CNVR_119	chr3	71228832	71298410	loss	chr3	71274801	71278000	Loss	3199
CNVR_122	chr3	86239664	86396690	loss	chr3	86278001	86280800	Gain	2799
CNVR_124	chr3	97201560	97503886	mixed	chr3	97399601	97401200	mixed	1599
CNVR_125	chr3	104211165	104377660	gain	chr3	104220801	104223600	Loss	2799
CNVR_125	chr3	104211165	104377660	gain	chr3	104340801	104343600	Loss	2799
CNVR_128	chr3	106875627	107604320	loss	chr3	106998001	106999600	mixed	1599
CNVR_128	chr3	106875627	107604320	loss	chr3	107201601	107203200	Loss	1599
CNVR_128	chr3	106875627	107604320	loss	chr3	107362001	107364400	mixed	2399
CNVR_131	chr3	111767832	112007935	loss	chr3	111792401	111794000	Gain	1599
CNVR_131	chr3	111767832	112007935	loss	chr3	111906801	111908800	mixed	1999
CNVR_131	chr3	111767832	112007935	loss	chr3	111950801	111952800	Loss	1999
CNVR_133	chr3	113927581	113996889	loss	chr3	113978401	113980400	mixed	1999
CNVR_134	chr3	117594703	117672826	loss	chr3	117669201	117670800	Gain	1599
CNVR_140	chr4	258866	415271	mixed	chr4	300401	302400	Gain	1999
CNVR_140	chr4	258866	415271	mixed	chr4	332801	334400	mixed	1599
CNVR_140	chr4	258866	415271	mixed	chr4	380401	382400	Gain	1999
CNVR_141	chr4	884022	2188011	mixed	chr4	889201	890800	Gain	1599
CNVR_141	chr4	884022	2188011	mixed	chr4	989201	990800	mixed	1599
CNVR_141	chr4	884022	2188011	mixed	chr4	1386401	1388000	Loss	1599
CNVR_141	chr4	884022	2188011	mixed	chr4	1410001	1412400	Loss	2399
CNVR_141	chr4	884022	2188011	mixed	chr4	1417601	1419600	mixed	1999
CNVR_141	chr4	884022	2188011	mixed	chr4	1420801	1423600	Loss	2799
CNVR_141	chr4	884022	2188011	mixed	chr4	1426001	1428000	mixed	1999
CNVR_141	chr4	884022	2188011	mixed	chr4	1464001	1466000	mixed	1999
CNVR_141	chr4	884022	2188011	mixed	chr4	1794401	1796400	mixed	1999
CNVR_141	chr4	884022	2188011	mixed	chr4	1939601	1941600	Loss	1999
CNVR_141	chr4	884022	2188011	mixed	chr4	2103601	2105600	mixed	1999
CNVR_141	chr4	884022	2188011	mixed	chr4	964801	966800	Gain	1999
CNVR_141	chr4	884022	2188011	mixed	chr4	1932801	1934800	mixed	1999
CNVR_141	chr4	884022	2188011	mixed	chr4	2078801	2080800	mixed	1999
CNVR_141	chr4	884022	2188011	mixed	chr4	1440401	1443600	Gain	3199
CNVR_142	chr4	3149505	4034399	mixed	chr4	3197201	3198800	mixed	1599
CNVR_142	chr4	3149505	4034399	mixed	chr4	3712001	3715600	Loss	3599
CNVR_142	chr4	3149505	4034399	mixed	chr4	3908801	3910800	Loss	1999
CNVR_143	chr4	6161961	6351785	mixed	chr4	6310801	6313200	mixed	2399
CNVR_149	chr4	13793309	14019439	mixed	chr4	13848001	13849600	Loss	1599
CNVR_149	chr4	13793309	14019439	mixed	chr4	13852801	13854400	Loss	1599
CNVR_150	chr4	14231648	14357859	gain	chr4	14352001	14354000	mixed	1999
CNVR_152	chr4	16944824	17162722	loss	chr4	16954801	16956400	Loss	1599
CNVR_155	chr4	27288850	27592859	gain	chr4	27344001	27351600	Loss	7599
CNVR_156	chr4	34239939	34312622	loss	chr4	34265601	34268800	Gain	3199
CNVR_156	chr4	34239939	34312622	loss	chr4	34271201	34272800	mixed	1599
CNVR_156	chr4	34239939	34312622	loss	chr4	34279201	34282800	Gain	3599
CNVR_156	chr4	34239939	34312622	loss	chr4	34294401	34298000	Gain	3599
CNVR_156	chr4	34239939	34312622	loss	chr4	34300001	34302400	mixed	2399
CNVR_156	chr4	34239939	34312622	loss	chr4	34303601	34305600	Gain	1999
CNVR_156	chr4	34239939	34312622	loss	chr4	34275201	34276800	Gain	1599
CNVR_157	chr4	37835899	37937829	loss	chr4	37858001	37859600	mixed	1599
CNVR_158	chr4	38650868	38775246	loss	chr4	38654401	38656800	mixed	2399
CNVR_159	chr4	46295407	46792408	loss	chr4	46404401	46406000	mixed	1599
CNVR_159	chr4	46295407	46792408	loss	chr4	46443201	46445200	Gain	1999
CNVR_159	chr4	46295407	46792408	loss	chr4	46450001	46452000	mixed	1999
CNVR_159	chr4	46295407	46792408	loss	chr4	46456401	46462800	Gain	6399
CNVR_159	chr4	46295407	46792408	loss	chr4	46490801	46492400	Loss	1599
CNVR_159	chr4	46295407	46792408	loss	chr4	46536401	46538400	mixed	1999
CNVR_159	chr4	46295407	46792408	loss	chr4	46446801	46448800	Gain	1999
CNVR_159	chr4	46295407	46792408	loss	chr4	46478801	46489600	Gain	10799
CNVR_159	chr4	46295407	46792408	loss	chr4	46563201	46567200	mixed	3999
CNVR_160	chr4	51917041	52024266	loss	chr4	51932001	51934000	mixed	1999
CNVR_160	chr4	51917041	52024266	loss	chr4	51936401	51939200	mixed	2799
CNVR_161	chr4	60488508	61441376	gain	chr4	61162801	61164800	Loss	1999
CNVR_161	chr4	60488508	61441376	gain	chr4	61434801	61438000	Loss	3199
CNVR_162	chr4	67774624	68212418	loss	chr4	68037201	68039600	mixed	2399
CNVR_162	chr4	67774624	68212418	loss	chr4	68072001	68073600	mixed	1599
CNVR_162	chr4	67774624	68212418	loss	chr4	68196801	68199600	mixed	2799
CNVR_166	chr4	82661799	83194885	gain	chr4	82657601	82668000	Gain	6201
CNVR_166	chr4	82661799	83194885	gain	chr4	82793601	82796000	Gain	2399
CNVR_166	chr4	82661799	83194885	gain	chr4	83069201	83071200	mixed	1999
CNVR_168	chr4	93282977	93440441	mixed	chr4	93342401	93344400	Gain	1999
CNVR_168	chr4	93282977	93440441	mixed	chr4	93338801	93340400	mixed	1599
CNVR_169	chr4	93879721	93964070	gain	chr4	93917201	93920400	mixed	3199
CNVR_169	chr4	93879721	93964070	gain	chr4	93921201	93922800	Gain	1599
CNVR_169	chr4	93879721	93964070	gain	chr4	93923601	93925600	Gain	1999
CNVR_169	chr4	93879721	93964070	gain	chr4	93929601	93931200	mixed	1599
CNVR_169	chr4	93879721	93964070	gain	chr4	93910801	93913600	Gain	2799
CNVR_170	chr4	94242003	94810082	mixed	chr4	94514001	94516400	Gain	2399
CNVR_170	chr4	94242003	94810082	mixed	chr4	94540801	94542800	Gain	1999
CNVR_170	chr4	94242003	94810082	mixed	chr4	94712801	94715200	Gain	2399
CNVR_170	chr4	94242003	94810082	mixed	chr4	94726001	94727600	Gain	1599
CNVR_170	chr4	94242003	94810082	mixed	chr4	94790401	94792000	Gain	1599
CNVR_170	chr4	94242003	94810082	mixed	chr4	94798001	94801200	Gain	3199
CNVR_171	chr4	95873242	96007274	loss	chr4	95988001	95990800	Gain	2799
CNVR_172	chr4	97620283	98029372	loss	chr4	97645201	97647200	mixed	1999
CNVR_172	chr4	97620283	98029372	loss	chr4	97654401	97658000	Gain	3599
CNVR_173	chr4	98282798	98801567	loss	chr4	98526001	98529200	Gain	3199
CNVR_173	chr4	98282798	98801567	loss	chr4	98529601	98531200	Gain	1599
CNVR_173	chr4	98282798	98801567	loss	chr4	98561201	98562800	mixed	1599
CNVR_173	chr4	98282798	98801567	loss	chr4	98567201	98569600	Gain	2399
CNVR_173	chr4	98282798	98801567	loss	chr4	98572001	98578800	Gain	6799
CNVR_173	chr4	98282798	98801567	loss	chr4	98607201	98610000	mixed	2799
CNVR_173	chr4	98282798	98801567	loss	chr4	98613201	98614800	mixed	1599
CNVR_173	chr4	98282798	98801567	loss	chr4	98620401	98622400	Gain	1999
CNVR_173	chr4	98282798	98801567	loss	chr4	98770401	98774400	Gain	3999
CNVR_183	chr4	115830589	116227832	mixed	chr4	115843201	115845200	mixed	1999
CNVR_183	chr4	115830589	116227832	mixed	chr4	115846001	115848000	mixed	1999
CNVR_183	chr4	115830589	116227832	mixed	chr4	116003201	116005200	mixed	1999
CNVR_183	chr4	115830589	116227832	mixed	chr4	116018801	116020800	Loss	1999
CNVR_183	chr4	115830589	116227832	mixed	chr4	116132401	116134800	Loss	2399
CNVR_183	chr4	115830589	116227832	mixed	chr4	116152801	116158000	Loss	5199
CNVR_185	chr4	122310782	122418721	mixed	chr4	122341201	122344400	Gain	3199
CNVR_190	chr5	222125	1460083	mixed	chr5	645201	647600	Gain	2399
CNVR_190	chr5	222125	1460083	mixed	chr5	902001	904000	Loss	1999
CNVR_190	chr5	222125	1460083	mixed	chr5	1027201	1029200	Loss	1999
CNVR_190	chr5	222125	1460083	mixed	chr5	1104001	1106000	mixed	1999
CNVR_190	chr5	222125	1460083	mixed	chr5	1412801	1414800	mixed	1999
CNVR_190	chr5	222125	1460083	mixed	chr5	682801	690400	Gain	7599
CNVR_190	chr5	222125	1460083	mixed	chr5	262001	265200	mixed	3199
CNVR_192	chr5	2494251	2811761	mixed	chr5	2539601	2541600	mixed	1999
CNVR_193	chr5	3201325	3841912	mixed	chr5	3317601	3320000	Loss	2399
CNVR_193	chr5	3201325	3841912	mixed	chr5	3442001	3444400	mixed	2399
CNVR_193	chr5	3201325	3841912	mixed	chr5	3447601	3449200	Gain	1599
CNVR_193	chr5	3201325	3841912	mixed	chr5	3451201	3454000	Gain	2799
CNVR_193	chr5	3201325	3841912	mixed	chr5	3460401	3463200	Gain	2799
CNVR_193	chr5	3201325	3841912	mixed	chr5	3465201	3468800	Gain	3599
CNVR_193	chr5	3201325	3841912	mixed	chr5	3495201	3497200	Gain	1999
CNVR_193	chr5	3201325	3841912	mixed	chr5	3764401	3766400	mixed	1999
CNVR_193	chr5	3201325	3841912	mixed	chr5	3391201	3393600	mixed	2399
CNVR_193	chr5	3201325	3841912	mixed	chr5	3619201	3621600	mixed	2399
CNVR_194	chr5	4252365	4477126	mixed	chr5	4296401	4298400	mixed	1999
CNVR_194	chr5	4252365	4477126	mixed	chr5	4291601	4293200	Loss	1599
CNVR_195	chr5	4528462	5776034	mixed	chr5	4780401	4782000	mixed	1599
CNVR_195	chr5	4528462	5776034	mixed	chr5	4907601	4910000	mixed	2399
CNVR_195	chr5	4528462	5776034	mixed	chr5	5317601	5319600	Gain	1999
CNVR_195	chr5	4528462	5776034	mixed	chr5	5702001	5704400	Gain	2399
CNVR_195	chr5	4528462	5776034	mixed	chr5	5725201	5727200	Gain	1999
CNVR_195	chr5	4528462	5776034	mixed	chr5	5732401	5734400	mixed	1999
CNVR_195	chr5	4528462	5776034	mixed	chr5	5735201	5736800	mixed	1599
CNVR_195	chr5	4528462	5776034	mixed	chr5	5634801	5636800	mixed	1999
CNVR_196	chr5	5996798	6068020	gain	chr5	6004001	6006000	Gain	1999
CNVR_197	chr5	7816569	8024660	loss	chr5	8020801	8024400	Loss	3599
CNVR_198	chr5	8342317	8713166	mixed	chr5	8364001	8365600	mixed	1599
CNVR_199	chr5	9235720	9290603	loss	chr5	9238001	9241200	mixed	3199
CNVR_199	chr5	9235720	9290603	loss	chr5	9272401	9275200	Gain	2799
CNVR_200	chr5	9364559	9518871	mixed	chr5	9484401	9486800	mixed	2399
CNVR_201	chr5	10137304	10262507	loss	chr5	10142401	10144800	Gain	2399
CNVR_201	chr5	10137304	10262507	loss	chr5	10212801	10217200	mixed	4399
CNVR_202	chr5	10633794	10702671	gain	chr5	10644401	10646000	Loss	1599
CNVR_203	chr5	11254843	11343342	loss	chr5	11259201	11263600	Gain	4399
CNVR_203	chr5	11254843	11343342	loss	chr5	11264401	11270400	Gain	5999
CNVR_207	chr5	18312124	18870573	mixed	chr5	18475201	18476800	mixed	1599
CNVR_207	chr5	18312124	18870573	mixed	chr5	18514401	18516800	mixed	2399
CNVR_207	chr5	18312124	18870573	mixed	chr5	18580001	18581600	mixed	1599
CNVR_207	chr5	18312124	18870573	mixed	chr5	18586401	18588000	mixed	1599
CNVR_208	chr5	21293188	21768540	loss	chr5	21332801	21334400	mixed	1599
CNVR_208	chr5	21293188	21768540	loss	chr5	21505601	21509600	Gain	3999
CNVR_208	chr5	21293188	21768540	loss	chr5	21623601	21625600	Gain	1999
CNVR_208	chr5	21293188	21768540	loss	chr5	21330801	21332400	Gain	1599
CNVR_208	chr5	21293188	21768540	loss	chr5	21692401	21694800	mixed	2399
CNVR_208	chr5	21293188	21768540	loss	chr5	21364401	21366800	mixed	2399
CNVR_209	chr5	45329380	45613387	loss	chr5	45502401	45510000	Loss	7599
CNVR_209	chr5	45329380	45613387	loss	chr5	45523601	45525600	mixed	1999
CNVR_209	chr5	45329380	45613387	loss	chr5	45543201	45548400	Loss	5199
CNVR_212	chr5	63787481	64458916	mixed	chr5	63836001	63838800	Gain	2799
CNVR_212	chr5	63787481	64458916	mixed	chr5	63840001	63842000	mixed	1999
CNVR_212	chr5	63787481	64458916	mixed	chr5	63857201	63858800	mixed	1599
CNVR_212	chr5	63787481	64458916	mixed	chr5	63870001	63872000	Loss	1999
CNVR_212	chr5	63787481	64458916	mixed	chr5	63889601	63892800	mixed	3199
CNVR_212	chr5	63787481	64458916	mixed	chr5	64048001	64050000	mixed	1999
CNVR_212	chr5	63787481	64458916	mixed	chr5	64053201	64055600	Gain	2399
CNVR_212	chr5	63787481	64458916	mixed	chr5	64067201	64070800	Gain	3599
CNVR_212	chr5	63787481	64458916	mixed	chr5	64130001	64131600	mixed	1599
CNVR_212	chr5	63787481	64458916	mixed	chr5	64134001	64136000	Gain	1999
CNVR_212	chr5	63787481	64458916	mixed	chr5	64138001	64140800	mixed	2799
CNVR_212	chr5	63787481	64458916	mixed	chr5	64194801	64196800	Gain	1999
CNVR_212	chr5	63787481	64458916	mixed	chr5	64277601	64279200	mixed	1599
CNVR_212	chr5	63787481	64458916	mixed	chr5	64345601	64348400	Gain	2799
CNVR_212	chr5	63787481	64458916	mixed	chr5	64380001	64382000	mixed	1999
CNVR_212	chr5	63787481	64458916	mixed	chr5	64385601	64387200	mixed	1599
CNVR_212	chr5	63787481	64458916	mixed	chr5	64439201	64443200	Gain	3999
CNVR_212	chr5	63787481	64458916	mixed	chr5	64455601	64458800	Gain	3199
CNVR_214	chr5	78209926	78381510	mixed	chr5	78226001	78228400	Gain	2399
CNVR_214	chr5	78209926	78381510	mixed	chr5	78327201	78330800	mixed	3599
CNVR_214	chr5	78209926	78381510	mixed	chr5	78337201	78343200	mixed	5999
CNVR_214	chr5	78209926	78381510	mixed	chr5	78331201	78334400	mixed	3199
CNVR_215	chr5	90118573	90194559	gain	chr5	90190801	90192400	Loss	1599
CNVR_217	chr5	99674382	99882649	gain	chr5	99755201	99760400	Loss	5199
CNVR_219	chr6	51842	1347980	mixed	chr6	235201	237200	Gain	1999
CNVR_219	chr6	51842	1347980	mixed	chr6	337601	339200	mixed	1599
CNVR_219	chr6	51842	1347980	mixed	chr6	579601	581600	mixed	1999
CNVR_219	chr6	51842	1347980	mixed	chr6	836001	837600	mixed	1599
CNVR_220	chr6	2430990	3738101	gain	chr6	3204401	3206000	mixed	1599
CNVR_220	chr6	2430990	3738101	gain	chr6	3293601	3296400	Gain	2799
CNVR_220	chr6	2430990	3738101	gain	chr6	3379601	3381600	Gain	1999
CNVR_220	chr6	2430990	3738101	gain	chr6	3467601	3471200	Gain	3599
CNVR_220	chr6	2430990	3738101	gain	chr6	3606001	3607600	mixed	1599
CNVR_221	chr6	6688218	6772935	loss	chr6	6724401	6726800	mixed	2399
CNVR_222	chr6	8252860	8393964	loss	chr6	8364401	8366400	mixed	1999
CNVR_224	chr6	13837643	13967346	gain	chr6	13938001	13939600	Loss	1599
CNVR_224	chr6	13837643	13967346	gain	chr6	13941601	13944400	Loss	2799
CNVR_228	chr6	19360377	19588575	gain	chr6	19404001	19406400	Gain	2399
CNVR_228	chr6	19360377	19588575	gain	chr6	19410401	19413600	Gain	3199
CNVR_228	chr6	19360377	19588575	gain	chr6	19527201	19531200	Gain	3999
CNVR_231	chr6	46214931	46296079	loss	chr6	46264001	46267600	Loss	3599
CNVR_231	chr6	46214931	46296079	loss	chr6	46234401	46236400	Gain	1999
CNVR_231	chr6	46214931	46296079	loss	chr6	46268401	46272400	Loss	3999
CNVR_232	chr6	47990340	48184287	loss	chr6	48056001	48062400	Gain	6399
CNVR_232	chr6	47990340	48184287	loss	chr6	48064001	48066000	mixed	1999
CNVR_232	chr6	47990340	48184287	loss	chr6	48176801	48178800	Loss	1999
CNVR_233	chr6	49382024	49817645	loss	chr6	49634401	49636000	mixed	1599
CNVR_233	chr6	49382024	49817645	loss	chr6	49652001	49654000	Gain	1999
CNVR_233	chr6	49382024	49817645	loss	chr6	49686401	49689600	Gain	3199
CNVR_233	chr6	49382024	49817645	loss	chr6	49710001	49711600	mixed	1599
CNVR_233	chr6	49382024	49817645	loss	chr6	49718801	49721600	Gain	2799
CNVR_233	chr6	49382024	49817645	loss	chr6	49723201	49724800	Gain	1599
CNVR_233	chr6	49382024	49817645	loss	chr6	49732401	49734000	Gain	1599
CNVR_234	chr6	52533145	52843560	loss	chr6	52839201	52843200	Gain	3999
CNVR_235	chr6	54054875	54262695	mixed	chr6	54074801	54076800	Gain	1999
CNVR_235	chr6	54054875	54262695	mixed	chr6	54171201	54174000	Gain	2799
CNVR_236	chr6	54530101	54827092	loss	chr6	54676801	54679200	mixed	2399
CNVR_236	chr6	54530101	54827092	loss	chr6	54673201	54675600	Loss	2399
CNVR_238	chr6	63470629	63718540	loss	chr6	63484001	63485600	Gain	1599
CNVR_238	chr6	63470629	63718540	loss	chr6	63589201	63592800	Gain	3599
CNVR_238	chr6	63470629	63718540	loss	chr6	63608801	63610400	mixed	1599
CNVR_238	chr6	63470629	63718540	loss	chr6	63636401	63638000	mixed	1599
CNVR_238	chr6	63470629	63718540	loss	chr6	63686001	63687600	mixed	1599
CNVR_239	chr6	64268261	65189989	mixed	chr6	64460001	64462000	mixed	1999
CNVR_239	chr6	64268261	65189989	mixed	chr6	64527201	64528800	mixed	1599
CNVR_239	chr6	64268261	65189989	mixed	chr6	64655201	64657200	Loss	1999
CNVR_239	chr6	64268261	65189989	mixed	chr6	64685201	64687200	mixed	1999
CNVR_239	chr6	64268261	65189989	mixed	chr6	64741201	64743200	mixed	1999
CNVR_240	chr6	65350175	66365094	mixed	chr6	65398801	65402400	mixed	3599
CNVR_240	chr6	65350175	66365094	mixed	chr6	66250401	66253600	Loss	3199
CNVR_241	chr6	66986351	67379563	mixed	chr6	67340001	67342800	mixed	2799
CNVR_242	chr6	70293119	70891572	loss	chr6	70874801	70877600	Gain	2799
CNVR_247	chr6	76175760	76307933	gain	chr6	76288801	76291200	Loss	2399
CNVR_248	chr6	78289048	78368681	loss	chr6	78304801	78308400	Gain	3599
CNVR_248	chr6	78289048	78368681	loss	chr6	78308401	78311200	mixed	2799
CNVR_248	chr6	78289048	78368681	loss	chr6	78315601	78319200	mixed	3599
CNVR_248	chr6	78289048	78368681	loss	chr6	78324801	78329200	Gain	4399
CNVR_248	chr6	78289048	78368681	loss	chr6	78349201	78351600	mixed	2399
CNVR_249	chr6	84118086	84277696	gain	chr6	84174801	84177600	Gain	2799
CNVR_249	chr6	84118086	84277696	gain	chr6	84184001	84192000	Gain	7999
CNVR_249	chr6	84118086	84277696	gain	chr6	84208401	84210000	Gain	1599
CNVR_249	chr6	84118086	84277696	gain	chr6	84178801	84182800	Gain	3999
CNVR_250	chr6	85718341	85886477	gain	chr6	85839601	85844400	Gain	4799
CNVR_252	chr6	118880845	119223012	loss	chr6	119166001	119168400	mixed	2399
CNVR_253	chr6	127880374	128165481	loss	chr6	127918801	127923600	Loss	4799
CNVR_254	chr6	134186379	134420659	loss	chr6	134209601	134212400	mixed	2799
CNVR_255	chr6	135593180	135686660	gain	chr6	135604801	135606400	mixed	1599
CNVR_255	chr6	135593180	135686660	gain	chr6	135633201	135635600	Loss	2399
CNVR_257	chr6	142358005	143256333	mixed	chr6	142691201	142692800	Loss	1599
CNVR_257	chr6	142358005	143256333	mixed	chr6	142698401	142700800	Loss	2399
CNVR_257	chr6	142358005	143256333	mixed	chr6	143180001	143182800	mixed	2799
CNVR_257	chr6	142358005	143256333	mixed	chr6	142684401	142688800	Loss	4399
CNVR_258	chr6	145459066	145620952	loss	chr6	145509601	145511600	Gain	1999
CNVR_258	chr6	145459066	145620952	loss	chr6	145527201	145530000	mixed	2799
CNVR_259	chr6	147618349	147726599	loss	chr6	147703201	147717200	Loss	13999
CNVR_259	chr6	147618349	147726599	loss	chr6	147722401	147728000	Loss	4198
CNVR_259	chr6	147618349	147726599	loss	chr6	147692801	147702800	Loss	9999
CNVR_259	chr6	147618349	147726599	loss	chr6	147717201	147720800	Loss	3599
CNVR_260	chr6	148883803	149389300	loss	chr6	148921601	148924800	Loss	3199
CNVR_260	chr6	148883803	149389300	loss	chr6	149130401	149133200	Loss	2799
CNVR_263	chr6	152368013	152511792	loss	chr6	152379601	152383200	mixed	3599
CNVR_265	chr6	156555399	156678392	gain	chr6	156570401	156572800	mixed	2399
CNVR_265	chr6	156555399	156678392	gain	chr6	156575601	156577200	mixed	1599
CNVR_270	chr6	164878207	165271492	mixed	chr6	165048401	165052400	Gain	3999
CNVR_271	chr6	166335752	166688029	mixed	chr6	166588401	166590000	mixed	1599
CNVR_271	chr6	166335752	166688029	mixed	chr6	166526001	166528400	Gain	2399
CNVR_275	chr7	1383007	1479823	gain	chr7	1471201	1473200	mixed	1999
CNVR_277	chr7	4519759	4645765	loss	chr7	4599201	4601200	mixed	1999
CNVR_281	chr7	22008244	22184943	loss	chr7	22048001	22050400	Loss	2399
CNVR_282	chr7	24296032	24479351	loss	chr7	24311201	24313200	mixed	1999
CNVR_282	chr7	24296032	24479351	loss	chr7	24319601	24321200	mixed	1599
CNVR_282	chr7	24296032	24479351	loss	chr7	24322001	24324000	mixed	1999
CNVR_282	chr7	24296032	24479351	loss	chr7	24334001	24338400	mixed	4399
CNVR_282	chr7	24296032	24479351	loss	chr7	24350401	24352000	mixed	1599
CNVR_282	chr7	24296032	24479351	loss	chr7	24355601	24358000	mixed	2399
CNVR_282	chr7	24296032	24479351	loss	chr7	24293601	24311600	Loss	15568
CNVR_282	chr7	24296032	24479351	loss	chr7	24330001	24332400	mixed	2399
CNVR_282	chr7	24296032	24479351	loss	chr7	24343601	24348000	mixed	4399
CNVR_283	chr7	25205405	25258968	gain	chr7	25220001	25222400	mixed	2399
CNVR_284	chr7	27386432	27809797	loss	chr7	27660001	27662000	Loss	1999
CNVR_285	chr7	29685247	30265671	mixed	chr7	29728401	29730400	mixed	1999
CNVR_285	chr7	29685247	30265671	mixed	chr7	30235601	30238000	Gain	2399
CNVR_285	chr7	29685247	30265671	mixed	chr7	29720001	29722000	Gain	1999
CNVR_285	chr7	29685247	30265671	mixed	chr7	30047201	30049200	Gain	1999
CNVR_286	chr7	32627636	32792755	gain	chr7	32665201	32669600	Gain	4399
CNVR_286	chr7	32627636	32792755	gain	chr7	32670401	32672400	Gain	1999
CNVR_286	chr7	32627636	32792755	gain	chr7	32694001	32695600	mixed	1599
CNVR_289	chr7	35335003	35411077	gain	chr7	35347601	35349600	Loss	1999
CNVR_290	chr7	35945536	36035130	gain	chr7	36023601	36025600	mixed	1999
CNVR_291	chr7	39222980	39383743	gain	chr7	39236001	39238800	mixed	2799
CNVR_291	chr7	39222980	39383743	gain	chr7	39242401	39244800	mixed	2399
CNVR_292	chr7	43839663	44057225	gain	chr7	43989201	43991600	mixed	2399
CNVR_296	chr7	49252573	49605657	gain	chr7	49296801	49299200	Loss	2399
CNVR_301	chr7	75551904	76020229	loss	chr7	75551601	75554000	Gain	2096
CNVR_301	chr7	75551904	76020229	loss	chr7	75722001	75724400	mixed	2399
CNVR_302	chr7	78784489	78864968	gain	chr7	78848401	78850400	mixed	1999
CNVR_302	chr7	78784489	78864968	gain	chr7	78858001	78859600	Gain	1599
CNVR_302	chr7	78784489	78864968	gain	chr7	78789201	78794000	Gain	4799
CNVR_303	chr7	87906464	88213056	loss	chr7	88068801	88071200	Gain	2399
CNVR_304	chr7	89023136	89796742	loss	chr7	89051201	89052800	mixed	1599
CNVR_304	chr7	89023136	89796742	loss	chr7	89055201	89057200	Gain	1999
CNVR_304	chr7	89023136	89796742	loss	chr7	89134801	89139600	Gain	4799
CNVR_304	chr7	89023136	89796742	loss	chr7	89575201	89577200	mixed	1999
CNVR_306	chr7	97048514	97126583	loss	chr7	97079601	97081600	mixed	1999
CNVR_306	chr7	97048514	97126583	loss	chr7	97088401	97090800	mixed	2399
CNVR_306	chr7	97048514	97126583	loss	chr7	97120801	97124000	Gain	3199
CNVR_307	chr7	97394296	97680355	loss	chr7	97568401	97570800	mixed	2399
CNVR_307	chr7	97394296	97680355	loss	chr7	97584801	97586800	mixed	1999
CNVR_308	chr7	98089286	98469335	loss	chr7	98202801	98204800	Gain	1999
CNVR_308	chr7	98089286	98469335	loss	chr7	98360401	98363200	Gain	2799
CNVR_308	chr7	98089286	98469335	loss	chr7	98406801	98409200	Gain	2399
CNVR_308	chr7	98089286	98469335	loss	chr7	98424801	98426800	mixed	1999
CNVR_308	chr7	98089286	98469335	loss	chr7	98429601	98432000	Gain	2399
CNVR_308	chr7	98089286	98469335	loss	chr7	98443201	98445600	Gain	2399
CNVR_308	chr7	98089286	98469335	loss	chr7	98460801	98462400	Gain	1599
CNVR_313	chr7	114082132	114310586	mixed	chr7	114234801	114236800	Gain	1999
CNVR_314	chr7	114390092	114585094	mixed	chr7	114407201	114409200	mixed	1999
CNVR_315	chr7	115040923	115633119	mixed	chr7	115348401	115350400	mixed	1999
CNVR_315	chr7	115040923	115633119	mixed	chr7	115361601	115363600	mixed	1999
CNVR_315	chr7	115040923	115633119	mixed	chr7	115370001	115372000	mixed	1999
CNVR_320	chr8	75256	1283621	mixed	chr8	322001	324400	Gain	2399
CNVR_320	chr8	75256	1283621	mixed	chr8	618801	620800	mixed	1999
CNVR_320	chr8	75256	1283621	mixed	chr8	650001	652000	mixed	1999
CNVR_320	chr8	75256	1283621	mixed	chr8	758401	760400	mixed	1999
CNVR_320	chr8	75256	1283621	mixed	chr8	489601	491600	Loss	1999
CNVR_321	chr8	1876229	3858083	mixed	chr8	1878401	1881600	mixed	3199
CNVR_321	chr8	1876229	3858083	mixed	chr8	2022801	2025200	Gain	2399
CNVR_321	chr8	1876229	3858083	mixed	chr8	2482001	2484000	mixed	1999
CNVR_321	chr8	1876229	3858083	mixed	chr8	2897601	2899600	Gain	1999
CNVR_321	chr8	1876229	3858083	mixed	chr8	2906401	2908000	mixed	1599
CNVR_321	chr8	1876229	3858083	mixed	chr8	3089201	3092000	Loss	2799
CNVR_321	chr8	1876229	3858083	mixed	chr8	3272001	3274000	mixed	1999
CNVR_321	chr8	1876229	3858083	mixed	chr8	3291201	3292800	mixed	1599
CNVR_321	chr8	1876229	3858083	mixed	chr8	3321201	3323200	mixed	1999
CNVR_321	chr8	1876229	3858083	mixed	chr8	3328801	3330400	Loss	1599
CNVR_321	chr8	1876229	3858083	mixed	chr8	3344401	3346800	Loss	2399
CNVR_321	chr8	1876229	3858083	mixed	chr8	3368401	3372000	Loss	3599
CNVR_321	chr8	1876229	3858083	mixed	chr8	3372401	3374400	Loss	1999
CNVR_321	chr8	1876229	3858083	mixed	chr8	3393201	3395600	mixed	2399
CNVR_321	chr8	1876229	3858083	mixed	chr8	3605201	3607600	Loss	2399
CNVR_321	chr8	1876229	3858083	mixed	chr8	3794401	3796400	Gain	1999
CNVR_321	chr8	1876229	3858083	mixed	chr8	3854801	3857200	Loss	2399
CNVR_321	chr8	1876229	3858083	mixed	chr8	3358401	3360400	Loss	1999
CNVR_321	chr8	1876229	3858083	mixed	chr8	2883201	2885600	mixed	2399
CNVR_327	chr8	10871768	11058645	loss	chr8	11050001	11052000	mixed	1999
CNVR_329	chr8	15309116	15374753	gain	chr8	15320401	15322000	Loss	1599
CNVR_329	chr8	15309116	15374753	gain	chr8	15322801	15325200	Loss	2399
CNVR_334	chr8	39509141	39555766	gain	chr8	39536401	39538000	mixed	1599
CNVR_336	chr8	41273714	41542706	loss	chr8	41222801	41784000	Gain	268992
CNVR_337	chr8	59749731	59859539	loss	chr8	59852401	59855600	mixed	3199
CNVR_337	chr8	59749731	59859539	loss	chr8	59849601	59852000	Loss	2399
CNVR_345	chr8	113852319	114104426	loss	chr8	113897601	113899600	mixed	1999
CNVR_345	chr8	113852319	114104426	loss	chr8	114004801	114006400	mixed	1599
CNVR_347	chr8	118164289	118258071	loss	chr8	118179201	118181200	Gain	1999
CNVR_351	chr8	127611045	127766401	gain	chr8	127701601	127704400	Loss	2799
CNVR_354	chr8	128799073	128946167	loss	chr8	128839201	128842400	mixed	3199
CNVR_360	chr9	619847	1189700	loss	chr9	758001	759600	mixed	1599
CNVR_361	chr9	1973555	2225748	mixed	chr9	2036001	2037600	Gain	1599
CNVR_361	chr9	1973555	2225748	mixed	chr9	2111201	2112800	mixed	1599
CNVR_361	chr9	1973555	2225748	mixed	chr9	2114401	2116000	mixed	1599
CNVR_365	chr9	7165800	7526785	mixed	chr9	7198801	7200800	mixed	1999
CNVR_366	chr9	7627074	8448343	mixed	chr9	8210801	8212800	mixed	1999
CNVR_366	chr9	7627074	8448343	mixed	chr9	8258801	8261600	Loss	2799
CNVR_366	chr9	7627074	8448343	mixed	chr9	8294401	8297600	Loss	3199
CNVR_366	chr9	7627074	8448343	mixed	chr9	8307601	8309600	mixed	1999
CNVR_366	chr9	7627074	8448343	mixed	chr9	8190001	8194000	mixed	3999
CNVR_367	chr9	9022546	9705564	gain	chr9	9447601	9450000	mixed	2399
CNVR_368	chr9	10403658	10628139	mixed	chr9	10542001	10544000	mixed	1999
CNVR_371	chr9	12463773	12585307	loss	chr9	12445601	12478400	Loss	14627
CNVR_373	chr9	16633777	16959248	loss	chr9	16644801	16646400	mixed	1599
CNVR_377	chr9	46791995	47114599	gain	chr9	46854001	46856000	Gain	1999
CNVR_377	chr9	46791995	47114599	gain	chr9	46916001	46918000	Gain	1999
CNVR_378	chr9	51469478	51659673	loss	chr9	51488801	51492400	mixed	3599
CNVR_378	chr9	51469478	51659673	loss	chr9	51495601	51497200	Loss	1599
CNVR_378	chr9	51469478	51659673	loss	chr9	51520401	51523600	Loss	3199
CNVR_378	chr9	51469478	51659673	loss	chr9	51528801	51530800	mixed	1999
CNVR_378	chr9	51469478	51659673	loss	chr9	51531201	51532800	mixed	1599
CNVR_378	chr9	51469478	51659673	loss	chr9	51535201	51537600	Loss	2399
CNVR_378	chr9	51469478	51659673	loss	chr9	51538001	51541600	mixed	3599
CNVR_378	chr9	51469478	51659673	loss	chr9	51548001	51553600	mixed	5599
CNVR_378	chr9	51469478	51659673	loss	chr9	51561601	51563200	Loss	1599
CNVR_378	chr9	51469478	51659673	loss	chr9	51563601	51568000	Loss	4399
CNVR_378	chr9	51469478	51659673	loss	chr9	51509601	51511600	mixed	1999
CNVR_380	chr9	61615730	61871727	gain	chr9	61714401	61716400	mixed	1999
CNVR_380	chr9	61615730	61871727	gain	chr9	61716801	61719600	mixed	2799
CNVR_381	chr9	65103960	65301082	gain	chr9	65136001	65138000	Gain	1999
CNVR_381	chr9	65103960	65301082	gain	chr9	65253601	65255600	mixed	1999
CNVR_382	chr9	84333172	85662984	gain	chr9	85476001	85478400	Loss	2399
CNVR_382	chr9	84333172	85662984	gain	chr9	85598801	85602800	Loss	3999
CNVR_385	chr9	113703227	114092815	mixed	chr9	113706001	113708000	mixed	1999
CNVR_385	chr9	113703227	114092815	mixed	chr9	113971601	113973200	mixed	1599
CNVR_390	chr9	118042359	118145805	loss	chr9	118130801	118210000	Gain	15004
CNVR_393	chr9	128898095	129105772	mixed	chr9	129024001	129026800	Loss	2799
CNVR_393	chr9	128898095	129105772	mixed	chr9	129050801	129053200	mixed	2399
CNVR_396	chr9	134561063	134677679	gain	chr9	134671201	134673200	mixed	1999
CNVR_397	chr9	134979981	135423296	mixed	chr9	135078001	135080000	Gain	1999
CNVR_397	chr9	134979981	135423296	mixed	chr9	135186801	135189200	Loss	2399
CNVR_397	chr9	134979981	135423296	mixed	chr9	135192401	135195200	mixed	2799
CNVR_401	chr10	13643253	13844040	mixed	chr10	13713201	13715200	mixed	1999
CNVR_402	chr10	17198973	17419183	gain	chr10	17378801	17392000	Gain	13199
CNVR_403	chr10	23528382	23979579	mixed	chr10	23680801	23682400	mixed	1599
CNVR_403	chr10	23528382	23979579	mixed	chr10	23699201	23701600	mixed	2399
CNVR_403	chr10	23528382	23979579	mixed	chr10	23712401	23714800	Gain	2399
CNVR_403	chr10	23528382	23979579	mixed	chr10	23741201	23746800	Gain	5599
CNVR_403	chr10	23528382	23979579	mixed	chr10	23775601	23777200	Gain	1599
CNVR_403	chr10	23528382	23979579	mixed	chr10	23827601	23829200	Gain	1599
CNVR_403	chr10	23528382	23979579	mixed	chr10	23830801	23833200	mixed	2399
CNVR_403	chr10	23528382	23979579	mixed	chr10	23821201	23822800	Gain	1599
CNVR_407	chr10	48707010	48879848	loss	chr10	48854801	48857200	mixed	2399
CNVR_411	chr10	67366433	68043421	mixed	chr10	67792401	67795200	Loss	2799
CNVR_411	chr10	67366433	68043421	mixed	chr10	67948401	67955600	mixed	7199
CNVR_411	chr10	67366433	68043421	mixed	chr10	68012401	68014400	mixed	1999
CNVR_412	chr10	68082449	68403256	loss	chr10	68215601	68218400	Gain	2799
CNVR_413	chr11	836702	1447798	loss	chr11	1342801	1344800	mixed	1999
CNVR_414	chr11	1843444	1925721	loss	chr11	1874401	1876400	Loss	1999
CNVR_415	chr11	2656131	2927403	mixed	chr11	2687201	2690800	Loss	3599
CNVR_417	chr11	5116888	5290990	loss	chr11	5205601	5207600	Loss	1999
CNVR_418	chr11	7688498	7774586	gain	chr11	7758401	7760400	mixed	1999
CNVR_422	chr11	28765702	29320658	gain	chr11	28853601	28857600	mixed	3999
CNVR_422	chr11	28765702	29320658	gain	chr11	29084801	29090000	mixed	5199
CNVR_422	chr11	28765702	29320658	gain	chr11	29135201	29136800	mixed	1599
CNVR_422	chr11	28765702	29320658	gain	chr11	29249601	29253600	Loss	3999
CNVR_426	chr11	36104079	36712215	gain	chr11	36248001	36250000	mixed	1999
CNVR_426	chr11	36104079	36712215	gain	chr11	36175201	36177200	mixed	1999
CNVR_427	chr11	37818992	37918841	gain	chr11	37914401	37916400	Loss	1999
CNVR_436	chr11	48566291	48704732	loss	chr11	48626801	48630000	Gain	3199
CNVR_437	chr11	49228012	49300307	loss	chr11	49283201	49285600	mixed	2399
CNVR_439	chr11	58752588	59336497	loss	chr11	59045601	59047600	Gain	1999
CNVR_439	chr11	58752588	59336497	loss	chr11	59129201	59133600	Loss	4399
CNVR_441	chr11	64880076	65050366	gain	chr11	64938001	64940000	mixed	1999
CNVR_441	chr11	64880076	65050366	gain	chr11	64946801	64950400	Loss	3599
CNVR_441	chr11	64880076	65050366	gain	chr11	64952001	64954800	Loss	2799
CNVR_441	chr11	64880076	65050366	gain	chr11	64993601	64995200	Loss	1599
CNVR_441	chr11	64880076	65050366	gain	chr11	65006801	65009200	mixed	2399
CNVR_441	chr11	64880076	65050366	gain	chr11	65015201	65017200	mixed	1999
CNVR_441	chr11	64880076	65050366	gain	chr11	65030001	65032000	mixed	1999
CNVR_441	chr11	64880076	65050366	gain	chr11	64879601	64884800	Loss	4724
CNVR_441	chr11	64880076	65050366	gain	chr11	65010801	65012800	Loss	1999
CNVR_446	chr11	73018643	73070469	loss	chr11	73021201	73024400	mixed	3199
CNVR_447	chr11	74974896	75432810	mixed	chr11	75118801	75121200	Loss	2399
CNVR_448	chr11	75508411	75558105	loss	chr11	75544001	75546000	mixed	1999
CNVR_450	chr11	77144460	78780052	mixed	chr11	77632801	77635200	Loss	2399
CNVR_450	chr11	77144460	78780052	mixed	chr11	78072401	78074800	Loss	2399
CNVR_450	chr11	77144460	78780052	mixed	chr11	78076001	78083600	Loss	7599
CNVR_450	chr11	77144460	78780052	mixed	chr11	78116001	78118000	mixed	1999
CNVR_450	chr11	77144460	78780052	mixed	chr11	78506801	78508800	mixed	1999
CNVR_450	chr11	77144460	78780052	mixed	chr11	78069201	78071600	Loss	2399
CNVR_451	chr12	178275	2335886	mixed	chr12	225601	227200	mixed	1599
CNVR_451	chr12	178275	2335886	mixed	chr12	241601	244000	Gain	2399
CNVR_451	chr12	178275	2335886	mixed	chr12	400001	402000	mixed	1999
CNVR_451	chr12	178275	2335886	mixed	chr12	714401	716400	mixed	1999
CNVR_451	chr12	178275	2335886	mixed	chr12	1118401	1120000	mixed	1599
CNVR_451	chr12	178275	2335886	mixed	chr12	1133201	1136000	Gain	2799
CNVR_451	chr12	178275	2335886	mixed	chr12	1198001	1199600	mixed	1599
CNVR_451	chr12	178275	2335886	mixed	chr12	1202801	1206000	Gain	3199
CNVR_451	chr12	178275	2335886	mixed	chr12	1312801	1315600	mixed	2799
CNVR_451	chr12	178275	2335886	mixed	chr12	1376801	1379200	mixed	2399
CNVR_451	chr12	178275	2335886	mixed	chr12	1663601	1666000	mixed	2399
CNVR_451	chr12	178275	2335886	mixed	chr12	1804801	1806800	mixed	1999
CNVR_451	chr12	178275	2335886	mixed	chr12	2185601	2188400	Gain	2799
CNVR_451	chr12	178275	2335886	mixed	chr12	2238801	2240800	Gain	1999
CNVR_451	chr12	178275	2335886	mixed	chr12	2279201	2281200	Gain	1999
CNVR_451	chr12	178275	2335886	mixed	chr12	245201	248400	Gain	3199
CNVR_453	chr12	3245250	3507954	gain	chr12	3502001	3505200	mixed	3199
CNVR_456	chr12	5062509	5534833	mixed	chr12	5407601	5409200	Gain	1599
CNVR_457	chr12	6561883	6877377	gain	chr12	6601601	6603600	Gain	1999
CNVR_457	chr12	6561883	6877377	gain	chr12	6832001	6834000	mixed	1999
CNVR_459	chr12	8155302	8341573	gain	chr12	8184801	8186400	mixed	1599
CNVR_460	chr12	14839808	14941183	gain	chr12	14844001	14847200	mixed	3199
CNVR_461	chr12	16401455	17032402	loss	chr12	16520801	16523200	mixed	2399
CNVR_463	chr12	22192008	22286305	gain	chr12	22257601	22264000	Gain	6399
CNVR_463	chr12	22192008	22286305	gain	chr12	22265201	22266800	Gain	1599
CNVR_465	chr12	24419703	24739497	loss	chr12	24658001	24659600	mixed	1599
CNVR_466	chr12	30308588	30459555	gain	chr12	30368801	30370400	mixed	1599
CNVR_466	chr12	30308588	30459555	gain	chr12	30421601	30424000	mixed	2399
CNVR_467	chr12	34137909	34280973	loss	chr12	34171601	34173200	mixed	1599
CNVR_473	chr12	41886085	42069096	loss	chr12	42021201	42027200	Gain	5999
CNVR_476	chr12	44609048	44649805	loss	chr12	44615601	44617600	Gain	1999
CNVR_477	chr12	44794202	44953028	loss	chr12	44906001	44908000	Gain	1999
CNVR_478	chr12	45994041	46225901	loss	chr12	46210401	46212400	mixed	1999
CNVR_481	chr12	51852110	51997436	gain	chr12	51969201	51971200	Gain	1999
CNVR_483	chr12	55093697	55298426	loss	chr12	55128001	55130000	mixed	1999
CNVR_483	chr12	55093697	55298426	loss	chr12	55246801	55249600	Gain	2799
CNVR_485	chr13	809263	1049781	loss	chr13	1033601	1035600	Loss	1999
CNVR_485	chr13	809263	1049781	loss	chr13	1035601	1048800	Loss	13199
CNVR_487	chr13	6825056	7257091	loss	chr13	7108001	7110000	mixed	1999
CNVR_488	chr13	8628750	9199598	loss	chr13	8672401	8675200	Loss	2799
CNVR_488	chr13	8628750	9199598	loss	chr13	9041201	9043200	mixed	1999
CNVR_488	chr13	8628750	9199598	loss	chr13	9088801	9091600	mixed	2799
CNVR_488	chr13	8628750	9199598	loss	chr13	8629201	8636400	Loss	7199
CNVR_492	chr13	15010510	15650700	loss	chr13	15024001	15028000	Loss	3999
CNVR_494	chr13	22630709	23039925	loss	chr13	22699601	22701200	mixed	1599
CNVR_494	chr13	22630709	23039925	loss	chr13	22784801	22788800	Loss	3999
CNVR_494	chr13	22630709	23039925	loss	chr13	22791201	22800800	Loss	9599
CNVR_494	chr13	22630709	23039925	loss	chr13	22844801	22848800	Gain	3999
CNVR_494	chr13	22630709	23039925	loss	chr13	22866001	22868400	Gain	2399
CNVR_494	chr13	22630709	23039925	loss	chr13	22873601	22875200	mixed	1599
CNVR_494	chr13	22630709	23039925	loss	chr13	22974401	22977200	mixed	2799
CNVR_494	chr13	22630709	23039925	loss	chr13	22707601	22709200	mixed	1599
CNVR_494	chr13	22630709	23039925	loss	chr13	22767601	22780800	Loss	13199
CNVR_494	chr13	22630709	23039925	loss	chr13	23018801	23020800	Gain	1999
CNVR_494	chr13	22630709	23039925	loss	chr13	22802801	22808800	Loss	5999
CNVR_497	chr13	31379131	31679292	loss	chr13	31561201	31566400	Gain	5199
CNVR_497	chr13	31379131	31679292	loss	chr13	31640401	31642000	mixed	1599
CNVR_497	chr13	31379131	31679292	loss	chr13	31646801	31650000	Gain	3199
CNVR_497	chr13	31379131	31679292	loss	chr13	31652801	31654400	Gain	1599
CNVR_498	chr13	35259608	35453547	loss	chr13	35284401	35286000	mixed	1599
CNVR_498	chr13	35259608	35453547	loss	chr13	35346401	35348400	Gain	1999
CNVR_498	chr13	35259608	35453547	loss	chr13	35357601	35359600	Gain	1999
CNVR_501	chr13	59581217	59741254	gain	chr13	59654401	59656000	mixed	1599
CNVR_503	chr13	73664860	73892680	loss	chr13	73830801	73832400	mixed	1599
CNVR_505	chr13	75034928	75504331	loss	chr13	75460401	75463200	Gain	2799
CNVR_507	chr13	91582015	91844978	mixed	chr13	91659201	91661200	Loss	1999
CNVR_509	chr13	116247266	116503668	loss	chr13	116415201	116417200	Loss	1999
CNVR_509	chr13	116247266	116503668	loss	chr13	116417201	116418800	Loss	1599
CNVR_511	chr13	133109353	133274549	gain	chr13	133222401	133224400	mixed	1999
CNVR_514	chr13	165789611	165823474	loss	chr13	165822401	165824000	mixed	1073
CNVR_516	chr13	170032280	170468405	gain	chr13	170388401	170390400	mixed	1999
CNVR_518	chr13	179294800	179807738	mixed	chr13	179320401	179322000	mixed	1599
CNVR_521	chr13	188265845	188665017	gain	chr13	188311601	188313600	Gain	1999
CNVR_524	chr13	191975452	192425698	loss	chr13	192372801	192374400	mixed	1599
CNVR_524	chr13	191975452	192425698	loss	chr13	192282001	192288800	Loss	6799
CNVR_525	chr13	195150761	195215153	loss	chr13	195160001	195162000	Gain	1999
CNVR_526	chr13	197092574	197570477	loss	chr13	197168401	197170800	Gain	2399
CNVR_526	chr13	197092574	197570477	loss	chr13	197518001	197520000	Gain	1999
CNVR_528	chr13	199562398	199610166	gain	chr13	199588001	199589600	mixed	1599
CNVR_531	chr13	205230569	205293319	gain	chr13	205269201	205270800	mixed	1599
CNVR_531	chr13	205230569	205293319	gain	chr13	205271601	205273200	mixed	1599
CNVR_533	chr13	205690779	206090733	mixed	chr13	205786801	205789200	mixed	2399
CNVR_533	chr13	205690779	206090733	mixed	chr13	206053201	206056000	mixed	2799
CNVR_534	chr13	206578011	208240759	mixed	chr13	206784001	206789200	Loss	5199
CNVR_534	chr13	206578011	208240759	mixed	chr13	207736001	207737600	Loss	1599
CNVR_534	chr13	206578011	208240759	mixed	chr13	207898801	207906400	mixed	7599
CNVR_534	chr13	206578011	208240759	mixed	chr13	207987601	207989600	mixed	1999
CNVR_535	chr14	551955	581559	loss	chr14	568001	570000	mixed	1999
CNVR_536	chr14	975556	1041178	loss	chr14	1026001	1028000	mixed	1999
CNVR_538	chr14	1889766	2035184	gain	chr14	1902001	1904000	Loss	1999
CNVR_540	chr14	6369690	6432121	loss	chr14	6378401	6385200	Gain	6799
CNVR_540	chr14	6369690	6432121	loss	chr14	6407201	6411600	mixed	4399
CNVR_540	chr14	6369690	6432121	loss	chr14	6413601	6415600	Gain	1999
CNVR_540	chr14	6369690	6432121	loss	chr14	6373201	6377600	Gain	4399
CNVR_540	chr14	6369690	6432121	loss	chr14	6404801	6406400	Gain	1599
CNVR_543	chr14	13776542	13822577	gain	chr14	13785601	13787600	Gain	1999
CNVR_543	chr14	13776542	13822577	gain	chr14	13807601	13809600	mixed	1999
CNVR_546	chr14	23832386	24017026	gain	chr14	23834401	23836400	mixed	1999
CNVR_546	chr14	23832386	24017026	gain	chr14	23962801	23964800	mixed	1999
CNVR_549	chr14	30040563	30213860	loss	chr14	30150001	30151600	mixed	1599
CNVR_549	chr14	30040563	30213860	loss	chr14	30207201	30209200	Loss	1999
CNVR_550	chr14	36179618	36496619	loss	chr14	36236401	36238400	mixed	1999
CNVR_554	chr14	47222826	47410378	gain	chr14	47390001	47392000	Gain	1999
CNVR_554	chr14	47222826	47410378	gain	chr14	47333201	47336000	Gain	2799
CNVR_557	chr14	49631532	49928066	mixed	chr14	49842001	49844000	Gain	1999
CNVR_557	chr14	49631532	49928066	mixed	chr14	49846001	49848000	Gain	1999
CNVR_557	chr14	49631532	49928066	mixed	chr14	49920801	49922800	Gain	1999
CNVR_559	chr14	56886828	57126104	loss	chr14	57122001	57124000	mixed	1999
CNVR_559	chr14	56886828	57126104	loss	chr14	57031601	57034000	Loss	2399
CNVR_560	chr14	61318065	61489779	gain	chr14	61370001	61372000	mixed	1999
CNVR_563	chr14	69374032	69492065	gain	chr14	69465601	69467200	Loss	1599
CNVR_563	chr14	69374032	69492065	gain	chr14	69474801	69476800	Loss	1999
CNVR_563	chr14	69374032	69492065	gain	chr14	69476401	69478800	mixed	2399
CNVR_564	chr14	70845846	72254375	loss	chr14	71438001	71439600	Loss	1599
CNVR_564	chr14	70845846	72254375	loss	chr14	71483601	71485200	mixed	1599
CNVR_564	chr14	70845846	72254375	loss	chr14	72244001	72245600	mixed	1599
CNVR_564	chr14	70845846	72254375	loss	chr14	71269201	71271600	mixed	2399
CNVR_564	chr14	70845846	72254375	loss	chr14	71318401	71320400	Gain	1999
CNVR_565	chr14	75906384	76634176	mixed	chr14	76497601	76500400	mixed	2799
CNVR_565	chr14	75906384	76634176	mixed	chr14	76505201	76507200	mixed	1999
CNVR_565	chr14	75906384	76634176	mixed	chr14	76525601	76527600	Gain	1999
CNVR_565	chr14	75906384	76634176	mixed	chr14	76604801	76607600	Gain	2799
CNVR_566	chr14	87523214	88011312	loss	chr14	87642801	87644800	Gain	1999
CNVR_566	chr14	87523214	88011312	loss	chr14	87925601	87932000	Gain	6399
CNVR_566	chr14	87523214	88011312	loss	chr14	87937201	87940000	Gain	2799
CNVR_566	chr14	87523214	88011312	loss	chr14	87877201	87894400	Gain	17199
CNVR_566	chr14	87523214	88011312	loss	chr14	87916401	87923600	Gain	7199
CNVR_569	chr14	95407302	96948372	mixed	chr14	96312401	96314800	Loss	2399
CNVR_569	chr14	95407302	96948372	mixed	chr14	96711601	96713200	mixed	1599
CNVR_569	chr14	95407302	96948372	mixed	chr14	96941601	96943200	mixed	1599
CNVR_569	chr14	95407302	96948372	mixed	chr14	96890001	96904400	Loss	14399
CNVR_569	chr14	95407302	96948372	mixed	chr14	95813601	95815600	mixed	1999
CNVR_570	chr14	101554484	101650509	loss	chr14	101560801	101562800	mixed	1999
CNVR_572	chr14	104192025	104611361	loss	chr14	104218801	104220800	mixed	1999
CNVR_574	chr14	111029177	111159480	loss	chr14	111142801	111145200	mixed	2399
CNVR_576	chr14	118758299	118950015	loss	chr14	118844001	118846000	Loss	1999
CNVR_577	chr14	124118834	124211194	loss	chr14	124161201	124164000	Gain	2799
CNVR_577	chr14	124118834	124211194	loss	chr14	124201601	124205200	Gain	3599
CNVR_581	chr14	129514157	129554596	gain	chr14	129550401	129552000	mixed	1599
CNVR_582	chr14	131865293	131895667	gain	chr14	131882401	131884400	mixed	1999
CNVR_583	chr14	132324567	132503526	loss	chr14	132392001	132393600	mixed	1599
CNVR_583	chr14	132324567	132503526	loss	chr14	132498401	132500400	mixed	1999
CNVR_588	chr14	137779177	137886570	gain	chr14	137807601	137809600	mixed	1999
CNVR_589	chr14	139524158	141719266	mixed	chr14	140037201	140039200	Gain	1999
CNVR_589	chr14	139524158	141719266	mixed	chr14	140061601	140063600	mixed	1999
CNVR_589	chr14	139524158	141719266	mixed	chr14	140157601	140159200	mixed	1599
CNVR_589	chr14	139524158	141719266	mixed	chr14	140159601	140161200	mixed	1599
CNVR_589	chr14	139524158	141719266	mixed	chr14	140358401	140360000	mixed	1599
CNVR_589	chr14	139524158	141719266	mixed	chr14	140647201	140648800	mixed	1599
CNVR_589	chr14	139524158	141719266	mixed	chr14	140652401	140654400	Gain	1999
CNVR_589	chr14	139524158	141719266	mixed	chr14	140838801	140840800	mixed	1999
CNVR_589	chr14	139524158	141719266	mixed	chr14	141106801	141108800	mixed	1999
CNVR_589	chr14	139524158	141719266	mixed	chr14	141492801	141494800	mixed	1999
CNVR_589	chr14	139524158	141719266	mixed	chr14	141499601	141503200	Gain	3599
CNVR_589	chr14	139524158	141719266	mixed	chr14	141612001	141616400	Gain	4399
CNVR_589	chr14	139524158	141719266	mixed	chr14	141634401	141636000	Loss	1599
CNVR_589	chr14	139524158	141719266	mixed	chr14	141643601	141645600	mixed	1999
CNVR_589	chr14	139524158	141719266	mixed	chr14	141648801	141650800	Gain	1999
CNVR_589	chr14	139524158	141719266	mixed	chr14	139607201	139610000	Loss	2799
CNVR_589	chr14	139524158	141719266	mixed	chr14	141360401	141365200	Gain	4799
CNVR_589	chr14	139524158	141719266	mixed	chr14	141524001	141526000	Loss	1999
CNVR_589	chr14	139524158	141719266	mixed	chr14	141534001	141550400	Gain	16399
CNVR_589	chr14	139524158	141719266	mixed	chr14	141568801	141581200	Gain	12399
CNVR_589	chr14	139524158	141719266	mixed	chr14	141618001	141625600	Gain	7599
CNVR_594	chr15	5145859	5336086	loss	chr15	5183201	5185600	Loss	2399
CNVR_594	chr15	5145859	5336086	loss	chr15	5287601	5292400	Loss	4799
CNVR_595	chr15	5809151	6141791	gain	chr15	5974801	5976800	Loss	1999
CNVR_597	chr15	16185637	16893740	mixed	chr15	16206001	16208000	mixed	1999
CNVR_597	chr15	16185637	16893740	mixed	chr15	16413201	16415200	Gain	1999
CNVR_597	chr15	16185637	16893740	mixed	chr15	16649201	16652400	Loss	3199
CNVR_597	chr15	16185637	16893740	mixed	chr15	16714801	16718400	Loss	3599
CNVR_597	chr15	16185637	16893740	mixed	chr15	16873601	16875200	mixed	1599
CNVR_597	chr15	16185637	16893740	mixed	chr15	16710801	16712800	Loss	1999
CNVR_599	chr15	25311769	25404137	gain	chr15	25361601	25364800	Gain	3199
CNVR_604	chr15	30204354	30452749	gain	chr15	30275601	30277600	Gain	1999
CNVR_604	chr15	30204354	30452749	gain	chr15	30298401	30300000	mixed	1599
CNVR_604	chr15	30204354	30452749	gain	chr15	30336001	30338000	Loss	1999
CNVR_605	chr15	32901067	33097611	loss	chr15	33073601	33075600	mixed	1999
CNVR_611	chr15	90472114	90940098	gain	chr15	90557601	90569600	Loss	11999
CNVR_611	chr15	90472114	90940098	gain	chr15	90664401	90667200	Loss	2799
CNVR_611	chr15	90472114	90940098	gain	chr15	90514001	90557600	Loss	43599
CNVR_611	chr15	90472114	90940098	gain	chr15	90863601	90879600	Loss	15999
CNVR_611	chr15	90472114	90940098	gain	chr15	90569601	90600800	Loss	31199
CNVR_612	chr15	99808479	100183707	loss	chr15	100136401	100138800	mixed	2399
CNVR_612	chr15	99808479	100183707	loss	chr15	99893201	99897200	Loss	3999
CNVR_614	chr15	113460830	113776780	mixed	chr15	113527201	113529200	mixed	1999
CNVR_615	chr15	114775111	115188305	loss	chr15	114897601	114899600	mixed	1999
CNVR_615	chr15	114775111	115188305	loss	chr15	115136001	115139200	mixed	3199
CNVR_616	chr15	117490879	117674402	loss	chr15	117555201	117557200	Loss	1999
CNVR_618	chr15	120041793	120478103	mixed	chr15	120357601	120361600	Gain	3999
CNVR_623	chr15	136215747	136352375	gain	chr15	136314001	136316000	Loss	1999
CNVR_625	chr15	137495200	140139156	mixed	chr15	137832801	137835600	Gain	2799
CNVR_625	chr15	137495200	140139156	mixed	chr15	138550401	138552400	mixed	1999
CNVR_625	chr15	137495200	140139156	mixed	chr15	138696801	138698400	mixed	1599
CNVR_625	chr15	137495200	140139156	mixed	chr15	139102401	139104000	mixed	1599
CNVR_625	chr15	137495200	140139156	mixed	chr15	139104801	139106400	mixed	1599
CNVR_625	chr15	137495200	140139156	mixed	chr15	139106801	139111600	mixed	4799
CNVR_625	chr15	137495200	140139156	mixed	chr15	139138801	139144400	Loss	5599
CNVR_625	chr15	137495200	140139156	mixed	chr15	139169601	139171600	mixed	1999
CNVR_625	chr15	137495200	140139156	mixed	chr15	139179201	139180800	Loss	1599
CNVR_625	chr15	137495200	140139156	mixed	chr15	139188401	139193200	Loss	4799
CNVR_625	chr15	137495200	140139156	mixed	chr15	139200001	139202400	mixed	2399
CNVR_625	chr15	137495200	140139156	mixed	chr15	139203601	139212400	mixed	8799
CNVR_625	chr15	137495200	140139156	mixed	chr15	139217201	139218800	Loss	1599
CNVR_625	chr15	137495200	140139156	mixed	chr15	139220001	139221600	Loss	1599
CNVR_625	chr15	137495200	140139156	mixed	chr15	139224801	139228000	Loss	3199
CNVR_625	chr15	137495200	140139156	mixed	chr15	139235201	139237200	mixed	1999
CNVR_625	chr15	137495200	140139156	mixed	chr15	139238801	139242000	mixed	3199
CNVR_625	chr15	137495200	140139156	mixed	chr15	139368801	139370800	mixed	1999
CNVR_625	chr15	137495200	140139156	mixed	chr15	139486401	139488400	mixed	1999
CNVR_625	chr15	137495200	140139156	mixed	chr15	139540001	139541600	Gain	1599
CNVR_625	chr15	137495200	140139156	mixed	chr15	139551201	139552800	mixed	1599
CNVR_625	chr15	137495200	140139156	mixed	chr15	139572801	139574400	Gain	1599
CNVR_625	chr15	137495200	140139156	mixed	chr15	139599601	139601600	mixed	1999
CNVR_625	chr15	137495200	140139156	mixed	chr15	139741201	139744000	Gain	2799
CNVR_625	chr15	137495200	140139156	mixed	chr15	137837201	137839200	Gain	1999
CNVR_625	chr15	137495200	140139156	mixed	chr15	139098001	139102000	mixed	3999
CNVR_625	chr15	137495200	140139156	mixed	chr15	139116401	139131600	mixed	15199
CNVR_625	chr15	137495200	140139156	mixed	chr15	139145601	139155200	mixed	9599
CNVR_625	chr15	137495200	140139156	mixed	chr15	139182001	139185600	Loss	3599
CNVR_625	chr15	137495200	140139156	mixed	chr15	139410401	139412400	mixed	1999
CNVR_628	chr16	4486896	4716863	gain	chr16	4566401	4568400	Loss	1999
CNVR_628	chr16	4486896	4716863	gain	chr16	4674401	4676400	Loss	1999
CNVR_628	chr16	4486896	4716863	gain	chr16	4569601	4573200	Loss	3599
CNVR_632	chr16	12268644	12594872	mixed	chr16	12424401	12426400	mixed	1999
CNVR_632	chr16	12268644	12594872	mixed	chr16	12493601	12496000	Loss	2399
CNVR_632	chr16	12268644	12594872	mixed	chr16	12498801	12504400	Loss	5599
CNVR_633	chr16	16496745	16650413	gain	chr16	16558401	16563200	Loss	4799
CNVR_634	chr16	17389076	17498981	gain	chr16	17467601	17470000	mixed	2399
CNVR_635	chr16	18896543	19357238	loss	chr16	19112401	19118000	Loss	5599
CNVR_635	chr16	18896543	19357238	loss	chr16	19145601	19148400	Loss	2799
CNVR_635	chr16	18896543	19357238	loss	chr16	19296401	19298800	mixed	2399
CNVR_635	chr16	18896543	19357238	loss	chr16	19308401	19310800	Loss	2399
CNVR_635	chr16	18896543	19357238	loss	chr16	19051201	19056000	mixed	4799
CNVR_647	chr16	71272174	71398609	loss	chr16	71328001	71329600	mixed	1599
CNVR_650	chr16	75926853	76190595	gain	chr16	75990001	75992400	mixed	2399
CNVR_653	chr16	78130531	78261061	loss	chr16	78233601	78235600	Loss	1999
CNVR_654	chr16	78550922	79365542	mixed	chr16	78742801	78745600	mixed	2799
CNVR_656	chr17	3335446	3557919	mixed	chr17	3360401	3365200	mixed	4799
CNVR_656	chr17	3335446	3557919	mixed	chr17	3366401	3369600	mixed	3199
CNVR_658	chr17	11339512	11451416	loss	chr17	11353601	11356000	Gain	2399
CNVR_661	chr17	18000463	18138574	loss	chr17	18066801	18068800	Loss	1999
CNVR_665	chr17	28756076	28878576	gain	chr17	28762001	28764000	Loss	1999
CNVR_669	chr17	35383659	35524307	gain	chr17	35410001	35411600	mixed	1599
CNVR_669	chr17	35383659	35524307	gain	chr17	35412401	35414400	Gain	1999
CNVR_669	chr17	35383659	35524307	gain	chr17	35402801	35407200	Gain	4399
CNVR_669	chr17	35383659	35524307	gain	chr17	35520001	35522000	mixed	1999
CNVR_670	chr17	36726986	37042983	gain	chr17	37013601	37027200	Loss	13599
CNVR_673	chr17	44791974	44881532	loss	chr17	44814001	44816000	Loss	1999
CNVR_673	chr17	44791974	44881532	loss	chr17	44848401	44850400	Loss	1999
CNVR_681	chr17	60215650	61899537	mixed	chr17	60637201	60639200	mixed	1999
CNVR_681	chr17	60215650	61899537	mixed	chr17	60729201	60731200	mixed	1999
CNVR_681	chr17	60215650	61899537	mixed	chr17	61163601	61166400	Loss	2799
CNVR_681	chr17	60215650	61899537	mixed	chr17	61462401	61464400	mixed	1999
CNVR_681	chr17	60215650	61899537	mixed	chr17	61724401	61726400	mixed	1999
CNVR_681	chr17	60215650	61899537	mixed	chr17	61756401	61759200	Gain	2799
CNVR_681	chr17	60215650	61899537	mixed	chr17	61791601	61793200	mixed	1599
CNVR_681	chr17	60215650	61899537	mixed	chr17	61877201	61879200	Loss	1999
CNVR_682	chr18	1040533	1318130	mixed	chr18	1092401	1094400	mixed	1999
CNVR_682	chr18	1040533	1318130	mixed	chr18	1270401	1272000	Loss	1599
CNVR_682	chr18	1040533	1318130	mixed	chr18	1312401	1314400	mixed	1999
CNVR_683	chr18	1697628	3331650	mixed	chr18	2548401	2550800	mixed	2399
CNVR_683	chr18	1697628	3331650	mixed	chr18	2873201	2875200	Loss	1999
CNVR_683	chr18	1697628	3331650	mixed	chr18	2974801	2980000	Gain	5199
CNVR_685	chr18	4020663	4467947	loss	chr18	4244001	4246000	Loss	1999
CNVR_685	chr18	4020663	4467947	loss	chr18	4463601	4465200	Loss	1599
CNVR_687	chr18	9954276	10113523	loss	chr18	10038001	10040000	Gain	1999
References
1	Chen C, Qiao R, Wei R, Guo Y, Ai H, Ma J, et al. A comprehensive survey of copy number variation in 18 diverse pig populations and identification of candidate copy number variable genes associated with complex traits. BMC Genomics. 2012;13:733.
2	Wang J, Jiang J, Wang H, Kang H, Zhang Q, Liu JF. Improved Detection and Characterization of Copy Number Variations Among Diverse Pig Breeds by Array CGH. G3 (Bethesda). 2015;5(6):1253-61.
3	Revilla M, Puig-Oliveras A, Castello A, Crespo-Piazuelo D, Paludo E, Fernandez AI, et al. A global analysis of CNVs in swine using whole genome sequence data and association analysis with fatty acid composition and growth traits. PLoS One. 2017;12(5):e0177014.
4	Stafuzza NB, Silva RMO, Fragomeni BO, Masuda Y, Huang Y, Gray K, et al. A genome-wide single nucleotide polymorphism and copy number variation analysis for number of piglets born alive. BMC Genomics. 2019;20(1):321.
5	Wang Y, Zhang T, Wang C. Detection and analysis of genome-wide copy number variation in the pig genome using an 80 K SNP Beadchip. J Anim Breed Genet. 2020;137(2):166-76.
6	Zhang, C., et al., Genome-Wide Detection of Copy Number Variations and Evaluation of Candidate Copy Number Polymorphism Genes Associated With Complex Traits of Pigs. Front Vet Sci. 2022 9: 909039.
Note: All CNVRs identified in other studies were converted to Sscrofa 11.1 genome assembly using the liftOver tool
