# Supplementary material for: A composite strategy of genome-wide association study and copy number variation analysis for carcass traits in a Duroc pig population
Source: BMC Genomics. 2022 Aug 13;23:590. doi: 10.1186/s12864-022-08804-1 (PMC9375371; doi:10.1186/s12864-022-08804-1)
Supplement: Supplementary file 10 — Additional file 10: Table S10. Read depth statistics and bin size selection for CNVnator. [file 12864_2022_8804_MOESM10_ESM.xlsx]

## Sheet: Sheet1
Table S10. Read depth statistics and bin size selection for CNVnator
ID	100_stats	200_stats	300_stats	400_stats	500_stats	600_stats	700_stats	800_stats	900_stats	1000_stats	selected bin size
S21_A110	2.88164	3.66789	4.16455	4.61665	5.02108	5.38433	5.77031	6.10906	6.43808	6.72987	400
S21_A1	2.67324	3.51264	4.02663	4.44098	4.8864	5.26278	5.61372	5.93724	6.24149	6.55119	400
S21_A118	2.67257	3.43796	3.88836	4.30526	4.71726	5.07825	5.44032	5.76129	6.07504	6.38973	400
S21_A104	2.66115	3.32091	3.77752	4.2309	4.63307	4.99764	5.3269	5.6493	5.96887	6.27956	400
S21_A116	2.65762	3.43347	3.88362	4.31398	4.69324	5.05181	5.40274	5.71154	6.02284	6.31345	400
S21_A121	2.65446	3.4657	3.96174	4.39148	4.83053	5.20131	5.54817	5.89207	6.22325	6.53061	400
S21_A120	2.64637	3.46309	3.9471	4.38143	4.76922	5.18264	5.5576	5.86308	6.18646	6.48708	400
S21_A102	2.63193	3.43106	3.86693	4.2935	4.69943	5.06544	5.41947	5.75288	6.07909	6.36216	400
S21_A119	2.61157	3.47007	3.96416	4.38377	4.79764	5.17946	5.54543	5.86818	6.19205	6.53216	400
S21_A103	2.51393	3.2468	3.75628	4.13065	4.50251	4.83102	5.15384	5.48859	5.75651	6.02149	400
S21_A105	2.50174	3.29722	3.73255	4.09583	4.49418	4.82137	5.17729	5.50471	5.78102	6.02895	400
S21_A123	2.48792	3.26423	3.6464	4.06806	4.43251	4.75465	5.04802	5.34892	5.62461	5.88403	400
S21_A11	2.47124	3.24163	3.70869	4.08721	4.49596	4.81576	5.15361	5.47702	5.74396	6.05358	400
S21_A12	2.46826	3.26057	3.70171	4.08051	4.46524	4.83265	5.13735	5.46131	5.73961	6.01409	400
S21_A111	2.38424	3.0147	3.38091	3.70407	4.01169	4.2404	4.48923	4.7045	4.91306	5.09298	500
S21_A10	2.34101	3.09001	3.56573	3.98694	4.33847	4.67536	4.99377	5.29454	5.54356	5.84315	500
S21_A109	2.33903	2.96296	3.34956	3.66519	3.95782	4.22059	4.4726	4.66972	4.90204	5.07234	600
S21_A112	2.29882	2.8427	3.18797	3.4894	3.7279	3.97049	4.20289	4.41589	4.59834	4.78901	700
S21_A108	2.23445	2.75818	3.06776	3.33335	3.58435	3.79507	3.98417	4.15738	4.32161	4.4718	800
S21_A115	2.15452	2.68379	3.00471	3.25531	3.49572	3.7035	3.87146	4.04877	4.19886	4.32401	800
S21_A125	2.11898	2.6591	2.96557	3.25708	3.50197	3.70365	3.93331	4.0967	4.28787	4.43412	800
