# Supplementary material for: A composite strategy of genome-wide association study and copy number variation analysis for carcass traits in a Duroc pig population
Source: BMC Genomics. 2022 Aug 13;23:590. doi: 10.1186/s12864-022-08804-1 (PMC9375371; doi:10.1186/s12864-022-08804-1)
Supplement: Supplementary file 11 — Additional file 11: Table S11. qPCR primer and probe sequence information. [file 12864_2022_8804_MOESM11_ESM.xlsx]

## Sheet: Sheet1
Table S11: qPCR primer and probe sequence information
CNVR	Chr	Gene	Forward（5'-3'）	Reverse（5'-3'）
CNVR 99	3	ADAP1	TGTCCTTCTGTGTCTGGCTTATGC	CCCTTGTAGTGGTGCTCGTTTCTC
CNVR 219	6	FANCA	GGTGGAGTGAGTGTGGATGGAAAC	CTGGAATGTGCCTCGCTCGTTAG
CNVR 241	6	GPR153	GCTGTGGCTGTGGCATAGGC	CATCTGTCTGCTTTGGTCCTGTCC
CNVR 321	8	LRPAP1	GACAAGCAGCCGCAGGTGAC	ACACACAGGGAGCCTAAGACAGAG
CNVR 450	11	MCF2L	AGCAGGAGAGCACAGAGGAGATG	CAGGAGCGAGGAAAGCCCAAAG
CNVR 589	14	CFAP46	GTGTCAGGTGTTGGTCTCGTGTC	GTGCTGCCGTTCATCCTTCTACTG
Reference	15	GCG	TGCAGAACTACAGGGCTCAGGAC	GTGGAACAGGGCAGGTGGAAAG
